# Supplementary material for: Deep learning enables structured illumination microscopy with low light levels and enhanced speed
Source: Nat Commun. 2020 Apr 22;11:1934. doi: 10.1038/s41467-020-15784-x (PMC7176720; doi:10.1038/s41467-020-15784-x)
Supplement: Supplementary file 8 — Source Data [file 41467_2020_15784_MOESM8_ESM.xlsx]

## Sheet: Figure1c
Figure 1c
	Microtubule				Adhesion				Mitochondrial				F-actin
	Avearge	SIM	U-Net-SIM15	U-Net-SIM3	Avearge	SIM	U-Net-SIM15	U-Net-SIM3	Avearge	SIM	U-Net-SIM15	U-Net-SIM3	Avearge	SIM	U-Net-SIM15	U-Net-SIM3
Sample-1	0.311	0.166	0.177	0.173	0.298	0.147	0.158	0.167	0.309	0.16	0.215	0.218	0.229	0.14	0.1	0.124
Sample-2	0.32	0.169	0.173	0.177	0.296	0.158	0.16	0.16	0.34	0.169	0.22	0.242	0.22	0.088	0.185	0.18
Sample-3	0.327	0.167	0.173	0.173	0.311	0.147	0.163	0.167	0.34	0.163	0.22	0.228	0.225	0.147	0.169	0.181
Sample-4	0.199	0.169	0.16	0.143	0.171	0.155	0.139	0.157	0.299	0.173	0.193	0.226	0.226	0.144	0.179	0.198
Sample-5	0.309	0.177	0.176	0.173	0.311	0.16	0.167	0.155	0.299	0.18	0.205	0.222	0.223	0.144	0.114	0.112
Sample-6	0.289	0.18	0.176	0.18	0.296	0.16	0.163	0.157	0.327	0.123	0.21	0.21	0.221	0.138	0.171	0.21
Sample-7	0.346	0.167	0.169	0.169	0.305	0.155	0.16	0.158	0.327	0.169	0.201	0.221	0.229	0.14	0.152	0.157
Sample-8	0.305	0.173	0.169	0.169	0.32	0.139	0.163	0.16	0.327	0.169	0.21	0.215	0.206	0.152	0.093	0.18
Sample-9	0.178	0.154	0.173	0.173	0.218	0.115	0.137	0.16	0.331	0.169	0.192	0.228	0.22	0.144	0.17	0.218
Sample-10	0.327	0.169	0.169	0.173	0.226	0.149	0.16	0.158	0.32	0.167	0.205	0.226	0.238	0.142	0.174	0.176
Sample-11	0.321	0.173	0.18	0.18	0.265	0.147	0.158	0.152	0.32	0.167	0.205	0.226	0.233	0.152	0.168	0.163
Sample-12	0.296	0.169	0.173	0.169	0.296	0.167	0.16	0.16	0.32	0.16	0.226	0.226	0.229	0.15	0.163	0.203
Sample-13	0.296	0.173	0.18	0.18	0.262	0.147	0.158	0.158	0.32	0.163	0.232	0.235	0.226	0.15	0.177	0.21
Sample-14	0.195	0.173	0.18	0.18	0.3	0.152	0.152	0.157	0.309	0.139	0.188	0.198	0.227	0.144	0.176	0.168
Sample-15	0.327	0.173	0.18	0.173	0.309	0.15	0.158	0.149	0.309	0.149	0.201	0.218	0.235	0.138	0.141	0.206
Sample-16	0.311	0.169	0.169	0.169	0.349	0.155	0.152	0.155	0.309	0.157	0.215	0.226	0.222	0.138	0.145	0.198
Sample-17	0.288	0.107	0.177	0.173	0.3	0.155	0.154	0.155	0.304	0.087	0.205	0.206	0.22	0.144	0.167	0.165
Sample-18	0.309	0.177	0.177	0.173	0.279	0.144	0.132	0.095	0.309	0.138	0.193	0.206	0.229	0.152	0.178	0.18
Sample-19	0.299	0.163	0.169	0.169	0.312	0.155	0.163	0.16	0.36	0.092	0.104	0.226	0.225	0.152	0.185	0.185
Sample-20	0.261	0.154	0.177	0.173	0.264	0.15	0.163	0.163	0.413	0.12	0.188	0.206	0.243	0.149	0.18	0.188
Sample-21	0.307	0.184	0.176	0.18	0.293	0.15	0.155	0.161	0.413	0.086	0.201	0.206	0.235	0.155	0.169	0.145
Sample-22	0.311	0.173	0.173	0.177	0.291	0.147	0.155	0.158	0.413	0.14	0.196	0.193	0.218	0.142	0.16	0.186
Sample-23	0.266	0.169	0.169	0.16	0.29	0.152	0.155	0.157	0.367	0.14	0.192	0.117	0.219	0.088	0.174	0.212
Sample-24	0.298	0.177	0.177	0.177	0.291	0.155	0.163	0.163	0.367	0.091	0.103	0.21	0.235	0.115	0.177	0.205
Sample-25	0.309	0.169	0.173	0.173	0.296	0.155	0.163	0.16	0.367	0.093	0.114	0.206	0.219	0.16	0.174	0.198
Sample-26	0.298	0.169	0.173	0.173	0.29	0.109	0.163	0.128	0.367	0.142	0.215	0.203	0.259	0.155	0.17	0.193
Sample-27	0.277	0.163	0.173	0.173	0.29	0.147	0.125	0.125	0.201	0.14	0.175	0.218	0.214	0.14	0.174	0.193
Sample-28	0.327	0.157	0.173	0.173	0.262	0.158	0.16	0.163	0.327	0.144	0.221	0.21	0.235	0.149	0.19	0.193
Sample-29	0.311	0.114	0.169	0.141	0.287	0.155	0.146	0.16	0.332	0.14	0.201	0.226	0.224	0.152	0.096	0.198
Sample-30	0.32	0.169	0.18	0.169					0.339	0.147	0.187	0.201	0.224	0.152	0.156	0.126
Sample-31	0.315	0.167	0.177	0.169					0.309	0.144	0.192	0.172	0.219	0.143	0.146	0.177
Sample-32	0.188	0.16	0.177	0.173					0.309	0.115	0.2	0.203	0.214	0.144	0.156	0.13
Sample-33	0.3	0.166	0.173	0.173					0.327	0.144	0.21	0.235	0.215	0.138	0.164	0.181
Sample-34	0.3	0.169	0.18	0.173					0.327	0.114	0.179	0.21	0.233	0.135	0.116	0.106
Sample-35	0.289	0.173	0.169	0.169					0.327	0.085	0.206	0.22	0.211	0.152	0.178	0.169
Sample-36	0.288	0.157	0.163	0.167					0.22	0.142	0.196	0.21	0.216	0.152	0.169	0.21
Sample-37	0.3	0.177	0.173	0.173					0.339	0.094	0.171	0.212	0.262	0.15	0.18	0.235
Sample-38	0.3	0.173	0.169	0.169					0.313	0.15	0.21	0.21	0.245	0.144	0.17	0.167
Sample-39	0.3	0.177	0.173	0.173									0.228	0.152	0.177	0.188
Sample-40	0.291	0.18	0.18	0.173									0.263	0.147	0.147	0.098
Sample-41	0.305	0.177	0.173	0.173									0.244	0.144	0.145	0.186
Sample-42	0.305	0.177	0.177	0.173									0.228	0.14	0.166	0.184
Sample-43	0.306	0.18	0.177	0.177									0.208	0.152	0.095	0.198
Sample-44	0.29	0.173	0.173	0.173									0.226	0.147	0.17	0.196
Sample-45	0.296	0.18	0.169	0.177									0.234	0.133	0.108	0.212
Sample-46	0.28	0.169	0.173	0.173									0.231	0.152	0.167	0.187
Sample-47	0.286	0.18	0.177	0.18									0.243	0.155	0.144	0.155
Sample-48	0.279	0.163	0.167	0.16									0.209	0.152	0.17	0.18
Sample-49	0.298	0.163	0.169	0.169									0.222	0.152	0.164	0.142
Sample-50	0.279	0.169	0.173	0.173									0.251	0.152	0.16	0.158
Sample-51	0.311	0.163	0.173	0.169									0.213	0.144	0.173	0.149
Sample-52	0.298	0.169	0.173	0.173									0.234	0.147	0.154	0.201
Sample-53	0.274	0.167	0.173	0.173									0.234	0.115	0.164	0.193
Sample-54	0.311	0.169	0.173	0.169									0.238	0.144	0.168	0.174
Sample-55	0.272	0.163	0.167	0.17									0.227	0.147	0.164	0.203
Sample-56	0.296	0.16	0.169	0.169									0.228	0.144	0.165	0.134
Sample-57	0.314	0.169	0.177	0.173									0.229	0.144	0.163	0.185
Sample-58	0.305	0.173	0.177	0.177									0.239	0.144	0.17	0.21
Sample-59	0.318	0.169	0.169	0.173									0.24	0.133	0.178	0.2
Sample-60	0.302	0.169	0.173	0.173									0.218	0.155	0.167	0.136
Sample-61	0.298	0.173	0.173	0.173									0.209	0.161	0.157	0.19
Sample-62	0.283	0.173	0.177	0.177									0.226	0.152	0.149	0.186
Sample-63	0.304	0.177	0.177	0.18									0.211	0.152	0.178	0.173
Sample-64	0.305	0.169	0.173	0.173									0.219	0.147	0.184	0.186
Sample-65	0.32	0.173	0.173	0.173									0.233	0.152	0.171	0.198
Sample-66	0.3	0.169	0.169	0.169									0.242	0.147	0.176	0.161
Sample-67	0.327	0.169	0.173	0.173									0.202	0.144	0.147	0.188
Sample-68	0.29	0.169	0.169	0.169									0.235	0.15	0.174	0.192
Sample-69	0.322	0.169	0.173	0.173									0.213	0.137	0.158	0.176
Sample-70	0.29	0.169	0.169	0.169									0.225	0.144	0.164	0.198
Sample-71	0.311	0.169	0.169	0.146									0.221	0.147	0.159	0.149
Sample-72	0.311	0.169	0.169	0.154									0.24	0.138	0.115	0.186
Sample-73	0.305	0.169	0.169	0.169									0.306	0.14	0.16	0.144
Sample-74	0.312	0.169	0.169	0.169									0.231	0.144	0.164	0.18
Sample-75	0.296	0.169	0.166	0.163									0.239	0.15	0.14	0.218
Sample-76	0.311	0.169	0.169	0.169									0.232	0.147	0.155	0.181
Sample-77	0.285	0.169	0.173	0.151									0.233	0.147	0.17	0.184
Sample-78	0.309	0.169	0.173	0.169									0.243	0.14	0.178	0.206
Sample-79	0.274	0.167	0.167	0.169									0.241	0.144	0.176	0.186
Sample-80	0.296	0.173	0.173	0.173									0.244	0.142	0.165	0.203
Sample-81	0.296	0.177	0.102	0.097									0.208	0.144	0.19	0.206
Sample-82	0.296	0.177	0.18	0.18									0.243	0.144	0.159	0.105
Sample-83	0.3	0.173	0.173	0.173									0.216	0.147	0.107	0.198
Sample-84	0.302	0.173	0.173	0.169									0.267	0.144	0.16	0.164
Sample-85	0.305	0.146	0.169	0.169									0.223	0.142	0.158	0.196
Sample-86	0.311	0.169	0.16	0.169
Sample-87	0.287	0.148	0.167	0.167
Sample-88	0.305	0.169	0.169	0.169
Sample-89	0.296	0.167	0.167	0.163
Sample-90	0.312	0.169	0.157	0.169
Sample-91	0.296	0.167	0.169	0.169
Sample-92	0.318	0.151	0.173	0.173
Sample-93	0.263	0.151	0.104	0.177
Sample-94	0.264	0.18	0.166	0.18
Sample-95	0.283	0.173	0.094	0.173
Sample-96	0.285	0.184	0.18	0.18
Sample-97	0.296	0.184	0.184	0.184
Sample-98	0.298	0.18	0.173	0.173
Sample-99	0.277	0.184	0.184	0.18
Sample-100	0.305	0.169	0.173	0.169
Sample-101	0.296	0.18	0.173	0.141
Sample-102	0.29	0.176	0.177	0.172
Sample-103	0.287	0.163	0.173	0.173
Sample-104	0.291	0.163	0.146	0.095
Sample-105	0.296	0.173	0.173	0.173
Sample-106	0.286	0.169	0.137	0.169
Sample-107	0.312	0.177	0.18	0.18
Sample-108	0.312	0.169	0.169	0.173
Sample-109	0.319	0.177	0.177	0.177
Sample-110	0.322	0.167	0.167	0.169
Sample-111	0.3	0.167	0.157	0.167
Sample-112	0.279	0.173	0.173	0.173
Sample-113	0.274	0.169	0.169	0.169
Sample-114	0.279	0.166	0.177	0.169
Sample-115	0.29	0.177	0.177	0.173
Sample-116	0.281	0.166	0.169	0.163
Sample-117	0.296	0.18	0.177	0.176
Sample-118	0.306	0.173	0.173	0.173
Sample-119	0.296	0.169	0.169	0.169
Sample-120	0.312	0.162	0.159	0.18
Sample-121	0.286	0.18	0.177	0.177
Sample-122	0.288	0.169	0.169	0.169
Sample-123	0.259	0.163	0.163	0.167
Sample-124	0.252	0.16	0.091	0.167
Sample-125	0.29	0.163	0.167	0.163
Sample-126	0.311	0.141	0.167	0.163
Sample-127	0.296	0.17	0.141	0.17
Sample-128	0.321	0.163	0.169	0.169
Sample-129	0.287	0.167	0.169	0.169
Sample-130	0.296	0.149	0.173	0.173
Sample-131	0.296	0.163	0.169	0.169
Sample-132	0.296	0.173	0.177	0.177
Sample-133	0.277	0.173	0.173	0.173
Sample-134	0.27	0.167	0.169	0.169
Sample-135	0.296	0.177	0.18	0.18
Sample-136	0.283	0.166	0.154	0.169
Sample-137	0.312	0.184	0.18	0.18
Sample-138	0.264	0.18	0.18	0.18
Sample-139	0.311	0.18	0.18	0.173
Sample-140	0.29	0.166	0.169	0.173
Sample-141	0.306	0.18	0.18	0.18
Sample-142	0.306	0.177	0.177	0.177
Sample-143	0.302	0.184	0.18	0.184
Sample-144	0.296	0.18	0.18	0.176
Sample-145	0.296	0.177	0.177	0.177
Sample-146	0.274	0.173	0.173	0.173
Sample-147	0.274	0.173	0.173	0.173
Sample-148	0.315	0.167	0.166	0.169
Sample-149	0.3	0.173	0.173	0.173
Sample-150	0.298	0.173	0.173	0.173
Sample-151	0.305	0.163	0.167	0.167
Sample-152	0.287	0.173	0.169	0.169
Sample-153	0.29	0.177	0.177	0.177
Sample-154	0.296	0.167	0.167	0.167
Sample-155	0.312	0.163	0.167	0.154
Sample-156	0.311	0.163	0.091	0.157
Sample-157	0.312	0.163	0.166	0.166
Sample-158	0.3	0.163	0.169	0.167
Sample-159	0.296	0.163	0.167	0.17
Sample-160	0.311	0.173	0.173	0.173
Sample-161	0.3	0.166	0.169	0.169
Sample-162	0.287	0.135	0.16	0.167
Sample-163	0.306	0.167	0.169	0.169
Sample-164	0.302	0.167	0.169	0.173
Sample-165	0.269	0.167	0.167	0.167
Sample-166	0.296	0.167	0.167	0.167
Sample-167	0.288	0.163	0.167	0.17
Sample-168	0.311	0.169	0.169	0.169
Sample-169	0.311	0.163	0.169	0.169
Sample-170	0.296	0.169	0.169	0.146
Sample-171	0.296	0.167	0.173	0.173
Sample-172	0.32	0.173	0.173	0.173
Sample-173	0.316	0.163	0.163	0.154
Sample-174	0.327	0.169	0.169	0.169
Sample-175	0.311	0.166	0.169	0.173
Sample-176	0.29	0.16	0.169	0.169
Sample-177	0.327	0.167	0.169	0.169
Sample-178	0.311	0.169	0.173	0.173
Sample-179	0.311	0.18	0.177	0.18
Sample-180	0.311	0.173	0.173	0.173
Sample-181	0.302	0.167	0.169	0.167
Sample-182	0.302	0.167	0.173	0.173
Sample-183	0.296	0.173	0.173	0.173
Sample-184	0.296	0.173	0.169	0.173
Sample-185	0.285	0.173	0.177	0.169
Sample-186	0.296	0.173	0.173	0.173
Sample-187	0.27	0.177	0.177	0.173
Sample-188	0.296	0.173	0.173	0.173
Sample-189	0.296	0.169	0.18	0.18
Sample-190	0.296	0.173	0.173	0.173
Sample-191	0.3	0.173	0.173	0.173
Sample-192	0.285	0.167	0.167	0.167
Sample-193	0.276	0.173	0.173	0.154
Sample-194	0.311	0.163	0.169	0.167
Sample-195	0.296	0.16	0.173	0.173
Sample-196	0.32	0.167	0.169	0.173
Sample-197	0.3	0.16	0.173	0.173
Sample-198	0.322	0.163	0.173	0.173
Sample-199	0.3	0.3

## Sheet: Supp Table 2 - Adhesion
Supp Table 2	Average			U-Net-SIM3			U-Net-SIM15
	PSNR	NRMSE	SSIM	PSNR	NRMSE	SSIM	PSNR	NRMSE	SSIM
Sample-1	18.3107	0.58933	0.582751	25.6866	0.336663	0.697587	29.6087	0.210817	0.76369
Sample-2	18.5566	0.601049	0.534214	24.796	0.380693	0.650619	29.8724	0.213346	0.807989
Sample-3	19.1641	0.733883	0.517486	25.0202	0.428083	0.68014	31.3573	0.222195	0.838636
Sample-4	19.5173	0.621123	0.684113	25.289	0.392394	0.643976	30.1098	0.226065	0.783912
Sample-5	24.0417	0.512871	0.667413	25.2297	0.498336	0.592629	27.6241	0.383657	0.658091
Sample-6	20.7563	0.465411	0.661401	25.4249	0.35381	0.69942	28.8817	0.246611	0.749703
Sample-7	16.7868	0.80083	0.482723	24.6592	0.59369	0.604204	29.5018	0.319344	0.771684
Sample-8	23.164	0.75131	0.650957	26.6961	0.52178	0.635638	30.599	0.329649	0.766022
Sample-9	21.3555	0.45314	0.714738	25.9641	0.385086	0.670912	30.0612	0.246797	0.785407
Sample-10	17.8107	0.62285	0.545254	24.4532	0.400582	0.695766	30.7601	0.200768	0.84079
Sample-11	20.9062	0.461795	0.689569	27.0258	0.332929	0.746511	32.4818	0.191376	0.882506
Sample-12	20.4825	0.663616	0.652324	26.2176	0.46912	0.721318	30.7388	0.280999	0.771187
Sample-13	18.1778	1.22634	0.458712	29.672	0.544738	0.72664	33.8524	0.294921	0.834609
Sample-14	15.5288	0.876835	0.49517	23.0918	0.454686	0.613694	27.5192	0.261496	0.772649
Sample-15	21.2025	0.563945	0.635048	25.4609	0.436145	0.699101	30.6603	0.220209	0.84318
Sample-16	18.8089	0.722039	0.545801	25.4435	0.499826	0.606955	27.0841	0.420448	0.644888
Sample-17	23.3946	0.474526	0.644748	25.1309	0.462089	0.598183	28.3474	0.328954	0.676316
Sample-18	17.8424	0.645136	0.60501	24.1	0.386695	0.649412	28.7154	0.236072	0.816816
Sample-19	20.6129	0.523952	0.655378	26.2876	0.418458	0.667265	29.8579	0.295161	0.739498
Sample-20	12.2372	1.38152	0.45309	21.3008	0.702468	0.535841	27.5146	0.364824	0.714652
Sample-21	17.8158	0.744287	0.515586	25.1512	0.402485	0.64875	30.3483	0.232086	0.783384
Sample-22	17.6235	0.721007	0.666878	24.8924	0.386546	0.717019	30.3925	0.264974	0.824224
Sample-23	13.718	1.28408	0.417258	23.5526	0.590366	0.589377	29.2727	0.317567	0.796166
Sample-24	12.5334	1.3449	0.453857	20.2226	0.731623	0.516996	27.4408	0.371589	0.693566
Sample-25	18.638	0.532126	0.552958	24.8048	0.452191	0.653442	26.7699	0.24782	0.813918
Sample-26	19.4956	0.722633	0.532651	23.0975	0.618641	0.530597	27.0023	0.413629	0.687898
Sample-27	13.9134	0.925773	0.446522	20.358	0.493966	0.541669	29.605	0.262387	0.742814
Sample-28	19.9706	0.861497	0.558848	27.036	0.488613	0.670678	30.4489	0.291336	0.834869
Sample-29	21.0029	0.590135	0.535702	24.3737	0.476306	0.578321	28.1544	0.301619	0.727457
Sample-30	16.6985	0.796431	0.495315	23.4629	0.507148	0.64794	29.7418	0.253049	0.831723
Sample-31	18.9922	0.595741	0.63235	26.151	0.459656	0.726828	28.9603	0.271362	0.831149
Sample-32	19.1771	0.70177	0.564163	24.9701	0.415622	0.616064	30.0716	0.235018	0.707598
Avearge	18.6949	0.734746	0.57025	24.8445	0.46942	0.642922	29.4799	0.27988	0.773031
STD	2.88306	0.253532	0.0841159	1.88625	0.0967962	0.0618359	1.61003	0.0614732	0.0605414
Significance test	P<0.0001: ****; 0.0001<P<0.001: ***; 0.001<P<0.01: **; 0.01<P<0.05: *
PSNR
TTest	P Value	Significant?	Summary
Average vs. U-Net-SIM3	7.52174e-17	Yes	****
Average vs. U-Net-SIM15	2.2539e-19	Yes	****
U-Net-SIM3 vs. U-Net-SIM15	4.3e-17	Yes	****
NRMSE
TTest
Average vs. U-Net-SIM3	5.16108e-09	Yes	****
Average vs. U-Net-SIM15	3.9967e-12	Yes	****
U-Net-SIM3 vs. U-Net-SIM15	3.57269e-17	Yes	***
SSIM
TTest
Average vs. U-Net-SIM3	3.92063e-06	Yes	****
Average vs. U-Net-SIM15	1.08533e-12	Yes	****
U-Net-SIM3 vs. U-Net-SIM15	1.81828e-16	Yes	****

## Sheet: Supp Table 2 - F-actin
Supp Table 2	Average			U-Net-SIM3			U-Net-SIM15
	PSNR	NRMSE	SSIM	PSNR	NRMSE	SSIM	PSNR	NRMSE	SSIM
Sample-1	13.8966	1.51364	0.231832	15.3255	1.24651	0.363748	19.0785	0.741144	0.703457
Sample-2	23.6849	0.676437	0.517821	24.4385	0.574515	0.654905	27.5376	0.510077	0.73314
Sample-3	20.524	0.526825	0.573343	12.0519	1.29174	0.371219	23.6995	0.43658	0.675437
Sample-4	12.2151	2.15598	0.202823	12.2522	2.05163	0.256058	11.6562	1.96357	0.309088
Sample-5	22.2678	0.499689	0.503452	23.0343	0.458046	0.60275	24.0641	0.418745	0.720538
Sample-6	19.2065	0.733175	0.524891	22.0735	0.537951	0.629248	27.231	0.396067	0.744811
Sample-7	18.5727	0.87326	0.483343	19.5902	0.7343	0.5273	19.085	0.787194	0.529356
Sample-8	16.93	0.993078	0.295016	15.877	1.03428	0.356284	17.4675	0.854239	0.436541
Sample-9	23.3524	0.372614	0.588596	26.1277	0.273841	0.723679	26.9397	0.250855	0.769513
Sample-10	18.6127	0.679018	0.592297	28.1776	0.27386	0.836239	30.0694	0.164248	0.906895
Sample-11	22.3189	0.534009	0.573165	24.5447	0.480938	0.673013	26.3859	0.41649	0.759822
Sample-12	18.7481	0.609276	0.42302	27.2747	0.214519	0.805022	25.4876	0.278436	0.785399
Sample-13	22.7109	0.701478	0.500546	22.6696	0.605965	0.636948	26.8291	0.452741	0.773504
Sample-14	14.8044	1.23397	0.299829	13.803	1.28562	0.374905	14.7609	1.25321	0.361333
Sample-15	17.5031	0.823644	0.349615	23.3384	0.430004	0.628227	25.3459	0.341107	0.728761
Sample-16	21.2312	0.687961	0.493982	22.0542	0.626313	0.622511	24.5104	0.547539	0.67573
Sample-17	14.5442	1.77643	0.333469	12.9873	2.02581	0.365077	12.3893	2.03568	0.448354
Sample-18	13.284	1.64333	0.185004	13.667	1.51429	0.393962	11.049	1.9033	0.372499
Sample-19	20.1714	0.651316	0.451052	24.2041	0.391361	0.678328	24.9478	0.337936	0.794105
Sample-20	18.277	0.867826	0.453183	24.0094	0.488087	0.668781	25.8547	0.393097	0.792551
Sample-21	18.2075	0.935205	0.279368	23.85	0.543643	0.654958	20.3083	0.753796	0.46083
Sample-22	16.4231	0.911745	0.333493	21.8755	0.616058	0.581174	24.1701	0.493135	0.696414
Sample-23	18.7786	0.62956	0.535671	21.3388	0.57981	0.549884	22.2534	0.545025	0.595372
Sample-24	20.9352	0.551315	0.542667	27.1109	0.274016	0.751566	28.8786	0.211452	0.832843
Sample-25	17.2458	0.824286	0.308775	22.99	0.525874	0.582823	23.6361	0.47657	0.691094
Sample-26	14.4856	1.18044	0.234775	16.5615	0.867038	0.507345	14.0837	1.18555	0.174582
Sample-27	13.4131	1.69731	0.223186	14.3598	1.48396	0.358897	13.9243	1.6009	0.190978
Sample-28	17.7325	0.776439	0.356271	20.5904	0.581695	0.487396	19.4132	0.688366	0.468796
Sample-29	14.8477	1.33142	0.167816	15.2346	1.26538	0.252608	16.7411	0.968003	0.388473
Sample-30	13.9904	1.36889	0.206089	18.1312	0.906211	0.451477	20.9603	0.856983	0.544641
Sample-31	17.2047	0.96047	0.322639	22.7869	0.483989	0.808714	22.8942	0.489104	0.829341
Sample-32	17.3021	0.729727	0.515249	18.8052	0.77565	0.443132	21.7826	0.561097	0.655909
Sample-33	19.3944	0.649958	0.403155	22.7293	0.467629	0.647054	22.224	0.493047	0.733939
Sample-34	22.2862	0.532441	0.685671	25.6806	0.421945	0.695368	26.4834	0.386397	0.724886
Sample-35	18.7194	0.71021	0.428441	17.0429	0.811115	0.578993	21.667	0.511534	0.66102
Sample-36	18.4591	0.886385	0.319053	23.3791	0.48787	0.68725	27.9766	0.30715	0.848651
Sample-37	18.2194	0.849761	0.450882	16.3637	0.956154	0.423907	16.646	0.947581	0.367691
Sample-38	14.015	1.65394	0.22209	16.6881	1.1541	0.461086	24.194	0.484488	0.75378
Sample-39	15.4068	1.5291	0.205643	14.8727	1.44229	0.338686	13.6365	1.51223	0.284942
Sample-40	16.6638	0.897144	0.238687	18.7209	0.738067	0.397993	20.6491	0.620999	0.577679
Sample-41	17.5394	0.93035	0.313966	22.2462	0.526907	0.609252	21.3453	0.489107	0.686249
Sample-42	17.5074	1.41896	0.50096	16.0989	1.62046	0.502181	15.3305	1.76169	0.419281
Sample-43	18.9085	0.762799	0.349428	23.0349	0.527232	0.702696	22.5856	0.555905	0.704056
Sample-44	16.5087	0.709957	0.289301	26.1211	0.251778	0.686186	28.0973	0.211121	0.770138
Sample-45	18.8012	0.497964	0.521899	25.4354	0.283478	0.706593	26.4788	0.214244	0.841144
Sample-46	18.0169	0.82673	0.38052	20.3042	0.809535	0.625084	25.7723	0.43223	0.825461
Sample-47	11.6733	1.21853	0.192695	17.4392	0.774855	0.403595	18.6069	0.671631	0.612278
Sample-48	17.6013	1.08665	0.38578	24.4384	0.447663	0.637639	26.4178	0.39861	0.739397
Sample-49	18.669	0.677881	0.421153	24.4234	0.436458	0.662348	26.5478	0.433159	0.719656
Sample-50	14.9529	1.40036	0.320573	15.023	1.37084	0.415742	13.1706	1.57275	0.414366
Sample-51	17.308	0.768017	0.268521	20.2499	0.592325	0.509169	25.7957	0.332459	0.803287
Sample-52	13.1655	1.73878	0.36628	13.1199	1.7767	0.395016	23.2202	0.582352	0.765379
Sample-53	15.5821	0.993137	0.112319	17.0347	0.841103	0.418105	18.3274	0.722041	0.51417
Sample-54	14.6737	1.54772	0.426782	14.3465	1.55714	0.382599	12.8842	1.72056	0.295676
Sample-55	18.0091	0.698338	0.351574	22.3491	0.462459	0.664523	20.88	0.557501	0.593302
Sample-56	14.9653	1.44357	0.219432	14.5451	1.51831	0.362773	14.8365	1.48158	0.29603
Sample-57	11.1196	1.88353	0.134906	10.8253	2.01272	0.183143	21.8377	0.584629	0.763132
Sample-58	14.7716	1.29963	0.231173	13.806	1.36195	0.40515	15.1591	1.20351	0.571846
Sample-59	18.7633	0.801734	0.465444	20.6014	0.65013	0.498518	21.0148	0.594528	0.585756
Sample-60	16.0621	0.782709	0.478589	22.3702	0.415906	0.729415	27.5219	0.249852	0.845051
Sample-61	18.9467	0.876871	0.315139	12.1445	1.92801	0.43852	19.8484	0.777852	0.45964
Sample-62	15.2977	1.2667	0.263086	16.923	0.970258	0.489036	18.4946	0.805568	0.535895
Sample-63	22.1735	0.593075	0.551546	18.907	0.86704	0.359526	24.1783	0.494258	0.66308
Sample-64	12.7207	1.81327	0.280574	23.1083	0.51898	0.673381	13.4125	1.51472	0.48875
Sample-65	17.8858	0.714882	0.311545	19.1702	0.682022	0.435963	22.3901	0.416235	0.715031
Sample-66	16.9855	0.666704	0.341364	23.4862	0.379341	0.690145	26.5874	0.273724	0.806749
Sample-67	24.1984	0.260568	0.638273	18.6785	0.590471	0.486703	24.7765	0.26168	0.713971
Sample-68	13.3739	1.97482	0.24673	20.1129	0.958889	0.693012	22.4397	0.713685	0.706124
Sample-69	18.1458	0.711532	0.47737	23.4411	0.387882	0.66771	22.7045	0.435709	0.78453
Sample-70	20.2388	0.733709	0.498551	23.4819	0.638106	0.596581	26.6576	0.438365	0.776399
Sample-71	15.2287	1.56739	0.217729	18.4868	1.06093	0.480535	14.1741	1.62752	0.327209
Sample-72	20.0052	0.507477	0.617933	22.2991	0.510835	0.577195	25.4033	0.316346	0.788951
Sample-73
Sample-74
Average	17.4498	0.990737	0.375653	19.8703	0.828511	0.540508	21.5807	0.714177	0.625482
STD	2.98886	0.434303	0.136477	4.39983	0.479867	0.147444	4.94951	0.483186	0.180737
Significance test	P<0.0001: ****; 0.0001<P<0.001: ***; 0.001<P<0.01: **; 0.01<P<0.05: *
PSNR
TTest	P Value	Significant?	Summary
Average vs. U-Net-SIM3	2.12245e-07	Yes	****
Average vs. U-Net-SIM15	1.1673e-13	Yes	****
U-Net-SIM3 vs. U-Net-SIM15	5.28099e-05	Yes	****
NRMSE
TTest
Average vs. U-Net-SIM3	4.91604e-05	Yes	****
Average vs. U-Net-SIM15	2.51203e-10	Yes	****
U-Net-SIM3 vs. U-Net-SIM15	0.00579746	Yes	**
SSIM
TTest
Average vs. U-Net-SIM3	7.70833e-15	Yes	****
Average vs. U-Net-SIM15	5.35841e-20	Yes	****
U-Net-SIM3 vs. U-Net-SIM15	2.71351e-06	Yes	****

## Sheet: Supp Table 2 -  Microtubules
Supp Table 2	Average			U-Net-SIM3			U-Net-SIM15
	PSNR	NRMSE	SSIM	PSNR	NRMSE	SSIM	PSNR	NRMSE	SSIM
Sample-1	17.0632	1.43303	0.341724	33.3362	0.228898	0.946722	34.392	0.210271	0.955676
Sample-2	17.6574	0.852755	0.513665	29.1676	0.287831	0.908484	32.0672	0.189075	0.951847
Sample-3	20.7788	0.939053	0.455985	38.1085	0.134032	0.979495	40.8953	0.0925939	0.985839
Sample-4	18.8716	1.09574	0.541894	37.171	0.124785	0.953642	41.2033	0.0837172	0.968373
Sample-5	23.3126	0.785331	0.624905	41.6982	0.0957907	0.991041	47.5695	0.0642776	0.9941
Sample-6	16.4934	1.02235	0.533673	37.0908	0.12241	0.965339	41.6989	0.0828835	0.97913
Sample-7	21.8028	0.826713	0.623945	40.446	0.119401	0.985526	45.1427	0.0780681	0.991309
Sample-8	17.8933	0.893676	0.601025	34.3226	0.148389	0.968874	38.4665	0.092078	0.98441
Sample-9	21.7416	0.810806	0.581163	37.0519	0.162899	0.971739	37.167	0.10134	0.975864
Sample-10	18.3952	0.855212	0.528933	33.0224	0.157797	0.961505	37.8736	0.0991576	0.982457
Sample-11	19.2596	0.803442	0.51448	34.8274	0.136521	0.968222	38.8959	0.0876914	0.98518
Sample-12	16.0439	1.37219	0.469906	32.7042	0.292351	0.897277	34.2491	0.248309	0.918209
Sample-13	14.3731	1.01272	0.50383	27.5262	0.281723	0.889338	31.0695	0.180775	0.937727
Sample-14	16.8478	1.3677	0.50523	31.1511	0.296633	0.908226	34.3347	0.217758	0.935102
Sample-15	17.7353	0.983734	0.601427	34.1891	0.191049	0.937201	37.1278	0.132721	0.954786
Sample-16	17.0883	0.957206	0.522392	25.7762	0.389209	0.841385	28.4507	0.279499	0.886703
Sample-17	17.7756	1.12429	0.553507	35.4137	0.198333	0.94794	38.3307	0.137863	0.963425
Sample-18	16.944	1.20229	0.609715	35.6549	0.125323	0.964122	40.701	0.0892941	0.976582
Sample-19	15.9992	0.87558	0.500875	22.9582	0.536146	0.699806	25.4265	0.407908	0.783926
Sample-20	18.5456	1.0129	0.565358	34.0989	0.224242	0.945379	37.6385	0.145204	0.955772
Sample-21	19.5623	0.779163	0.617337	25.9775	0.393251	0.871994	31.9313	0.225984	0.916719
Sample-22	17.6058	1.09877	0.613776	35.2987	0.150437	0.956683	39.1358	0.100352	0.969085
Sample-23	15.0036	1.05046	0.476996	22.8495	0.463568	0.778105	28.2578	0.310926	0.864923
Sample-24	14.2112	1.17663	0.381708	22.7937	0.46019	0.756331	25.0516	0.372719	0.807347
Sample-25	14.9003	1.28836	0.478735	29.0787	0.326901	0.838451	31.4614	0.245084	0.878251
Sample-26	17.1598	1.11563	0.632131	38.91	0.116898	0.972565	42.1424	0.0808615	0.981091
Sample-27	15.9898	0.908016	0.504103	23.4545	0.432388	0.801914	25.8957	0.34063	0.848002
Sample-28	15.6276	1.09683	0.484515	34.9763	0.152699	0.956843	39.0531	0.0916224	0.977909
Sample-29	16.2007	0.89434	0.48112	24.3578	0.476144	0.752052	25.845	0.364608	0.820295
Sample-30	16.7194	1.55712	0.576376	28.479	0.301961	0.89175	37.8643	0.203308	0.955542
Sample-31	17.1974	0.928224	0.551389	25.5663	0.40294	0.830473	28.7341	0.286461	0.881631
Sample-32	18.0541	0.89387	0.57301	24.8839	0.404202	0.860387	30.0459	0.304057	0.89664
Sample-33	17.7716	0.848755	0.525623	35.2957	0.127554	0.96015	39.6523	0.0816711	0.981222
Sample-34	19.4904	0.746265	0.54836	25.2569	0.395606	0.830848	29.5995	0.295576	0.869698
Sample-35	20.2888	0.859433	0.527663	33.728	0.168821	0.947034	39.7601	0.10702	0.969199
Sample-36	16.7791	0.979393	0.526348	25.6687	0.357387	0.847065	28.9218	0.258957	0.894428
Sample-37	19.0787	0.90622	0.456129	36.6191	0.155725	0.975048	41.0861	0.0951436	0.986196
Sample-38	18.3455	0.832103	0.481283	24.8678	0.410433	0.821247	26.9657	0.304696	0.862452
Sample-39	16.7317	1.0199	0.554287	30.3794	0.18099	0.929783	40.1146	0.124123	0.967653
Sample-40	14.5524	1.0367	0.478204	25.2193	0.388844	0.843199	27.2215	0.275915	0.879901
Sample-41	18.7303	0.921123	0.455587	34.9368	0.186221	0.970631	39.1203	0.123232	0.982112
Sample-42	17.283	0.966831	0.567803	28.1934	0.182088	0.913586	40.2691	0.125426	0.970835
Sample-43	17.7014	1.25689	0.513474	26.5562	0.450331	0.82813	30.0324	0.32165	0.892751
Sample-44	20.2207	0.83879	0.627365	36.1292	0.138112	0.977187	42.2088	0.0811849	0.987372
Sample-45	14.0127	1.23573	0.499024	25.3318	0.418546	0.844828	28.2552	0.321313	0.875009
Sample-46	21.6666	0.799734	0.683344	39.0698	0.153697	0.970554	43.0716	0.104951	0.980862
Sample-47	19.1641	0.869842	0.545822	29.2083	0.329311	0.920628	32.1867	0.239348	0.945223
Sample-48	19.9276	0.931371	0.563572	36.2319	0.209426	0.955838	38.8855	0.172825	0.974162
Sample-49	15.0051	1.00773	0.465639	24.8082	0.469587	0.795699	26.6594	0.324766	0.843308
Sample-50	22.2881	0.822032	0.606173	37.2551	0.140189	0.968911	41.7774	0.0829375	0.979554
Sample-51	18.7363	0.81502	0.579671	28.056	0.40612	0.875038	30.8227	0.30115	0.908233
Sample-52	16.7055	1.19226	0.534797	37.2031	0.138117	0.96937	40.4431	0.0984207	0.977561
Sample-53	17.2841	1.59852	0.524099	32.7548	0.293623	0.91807	34.9148	0.215995	0.942074
Sample-54	23.1569	0.766991	0.645296	33.0584	0.269287	0.929955	36.7935	0.187482	0.95373
Sample-55	14.6854	1.06649	0.448327	24.4343	0.484109	0.786687	26.8176	0.35357	0.830737
Sample-56	18.0756	1.30625	0.439739	32.3451	0.360941	0.930162	33.9322	0.343107	0.934098
Sample-57	20.874	0.836124	0.490906	38.9719	0.121012	0.983846	41.7548	0.0873253	0.988112
Sample-58	25.393	0.843309	0.683106	39.4179	0.194153	0.972214	41.9559	0.141397	0.979186
Sample-59	18.896	0.945691	0.601436	38.1697	0.112452	0.98082	43.1448	0.0676941	0.988912
Sample-60	15.1035	1.09381	0.47855	26.9508	0.437201	0.834429	27.9353	0.345396	0.86308
Sample-61	22.6157	0.802444	0.55651	40.8502	0.133967	0.98748	42.7346	0.0897084	0.992137
Sample-62	17.5882	1.09395	0.531168	28.2568	0.313092	0.877551	34.0086	0.218483	0.936612
Sample-63	14.9901	0.960239	0.474655	23.2453	0.456961	0.76569	26.1785	0.325555	0.837823
Sample-64	15.2853	1.21555	0.457765	22.8936	0.64591	0.730397	24.8606	0.489683	0.783052
Sample-65	17.8788	1.16432	0.5234	33.9886	0.190897	0.945585	38.334	0.121314	0.97157
Sample-66	17.6835	1.07543	0.484652	38.0578	0.121195	0.978951	42.3557	0.0770101	0.986858
Sample-67	15.9568	1.25562	0.519849	28.7402	0.315545	0.852863	31.5557	0.241137	0.887196
Sample-68	16.8674	1.30829	0.455155	38.4138	0.155527	0.976119	41.1771	0.123267	0.983343
Sample-69	14.8046	1.2022	0.44182	32.8013	0.158232	0.959784	37.0818	0.093178	0.981116
Sample-70	24.0782	0.872402	0.488242	40.3018	0.107974	0.988048	42.0543	0.070203	0.991199
Sample-71	10.5385	1.84584	0.401235	22.9347	0.620659	0.623413	23.8085	0.482576	0.665294
Sample-72	15.1459	1.23745	0.543964	25.7577	0.411485	0.817511	26.9512	0.382953	0.835933
Sample-73	16.7815	1.23949	0.446014	34.3167	0.223846	0.954584	38.0316	0.140276	0.977721
Sample-74	21.7144	1.40951	0.37464	34.3575	0.373229	0.951089	36.4265	0.292945	0.952942
Sample-75	23.3708	1.11684	0.419374	38.6345	0.195723	0.974649	41.9273	0.14739	0.984017
Sample-76	19.7828	1.29751	0.539387	34.9357	0.324964	0.94881	38.0452	0.223522	0.95702
Sample-77	19.0738	0.704566	0.589095	37.6688	0.121259	0.97995	41.5893	0.07954	0.988726
Sample-78	17.507	0.963374	0.516588	36.2559	0.128153	0.970726	39.8561	0.0816605	0.981124
Sample-79	22.5539	0.961163	0.534523	35.6557	0.175592	0.964684	35.7878	0.129433	0.970329
Sample-80	18.2833	1.49711	0.522809	36.5297	0.192142	0.958961	40.6094	0.129554	0.979602
Sample-81	15.8814	1.03349	0.490579	24.0018	0.531555	0.785345	26.5214	0.393985	0.84975
Sample-82	15.7332	1.1446	0.478204	29.4884	0.264749	0.887284	33.3024	0.185307	0.934572
Sample-83	18.7357	0.80145	0.582296	24.0247	0.400723	0.841859	28.8042	0.287465	0.902714
Sample-84	20.3124	1.26364	0.583201	34.7957	0.287134	0.936831	36.1199	0.254256	0.956719
Sample-85	22.3343	1.10222	0.567989	37.5879	0.25846	0.96921	39.6785	0.199836	0.974199
Sample-86	16.4855	1.01991	0.547513	29.3913	0.317136	0.885255	32.3527	0.23089	0.918311
Sample-87	17.6695	0.95518	0.506299	27.979	0.271597	0.875614	28.9256	0.220913	0.898422
Sample-88	17.3051	0.885404	0.56729	33.7197	0.197193	0.950419	37.5878	0.123387	0.973632
Sample-89	12.1224	1.52803	0.455029	23.9177	0.488204	0.726384	25.1156	0.367653	0.772404
Sample-90	18.8926	1.18328	0.35969	35.074	0.224447	0.976457	39.9261	0.132146	0.986969
Sample-91	24.3403	0.764341	0.596513	38.1629	0.164571	0.982726	41.8988	0.105384	0.985229
Sample-92	18.5621	1.03285	0.408363	36.2749	0.217879	0.98111	40.9299	0.131638	0.989187
Sample-93	22.8904	0.773999	0.519215	34.9035	0.234355	0.955669	37.8331	0.158499	0.973964
Sample-94	22.7054	1.10305	0.5351	37.8646	0.244705	0.971942	41.668	0.152488	0.981175
Sample-95	18.112	0.799447	0.518818	24.6917	0.36255	0.835088	28.1413	0.249786	0.904655
Sample-96	16.5039	1.19645	0.373017	29.0094	0.275219	0.923913	33.6079	0.162665	0.952889
Sample-97	15.7675	1.13956	0.494246	28.0526	0.333587	0.851865	30.8963	0.236364	0.89843
Sample-98	21.6773	1.03552	0.57899	35.8566	0.199482	0.952626	37.8121	0.160675	0.960521
Sample-99	16.8976	0.940192	0.45319	31.5023	0.16307	0.952972	36.4342	0.106783	0.973654
Sample-100	21.0554	1.21035	0.553955	33.6682	0.28546	0.926007	34.0486	0.264567	0.927214
Sample-101	17.8712	0.896199	0.488892	36.7611	0.126001	0.976699	40.957	0.0798629	0.988841
Sample-102	16.9707	0.899934	0.507844	25.6783	0.408324	0.854644	28.5069	0.299005	0.903493
Sample-103	21.4386	1.01941	0.464122	35.2323	0.19164	0.956646	40.3211	0.125338	0.980121
Sample-104	21.03	0.923169	0.48213	32.8614	0.260984	0.952551	34.9896	0.220189	0.958721
Sample-105	18.2107	0.916664	0.540829	32.2496	0.154107	0.955989	40.6684	0.095533	0.980348
Sample-106	21.5619	0.967028	0.71615	36.2335	0.190658	0.956344	37.417	0.153317	0.970714
Sample-107	15.0199	1.2644	0.416835	35.6371	0.178407	0.963824	38.1403	0.110939	0.978498
Sample-108	14.7176	1.64906	0.459064	34.7537	0.247625	0.909719	37.1262	0.187665	0.93178
Sample-109	21.3106	0.953271	0.451743	34.327	0.207818	0.963816	36.9375	0.161213	0.974147
Sample-110	14.9038	1.01401	0.466692	24.9336	0.464667	0.802766	26.6398	0.326931	0.848968
Sample-111	17.8108	1.35841	0.449084	32.0788	0.348916	0.932637	35.6864	0.229947	0.962823
Sample-112	18.702	1.35778	0.594309	38.0739	0.195595	0.973826	42.3511	0.120917	0.982518
Sample-113	18.631	1.10332	0.470189	36.9812	0.175143	0.971168	40.9236	0.113173	0.983452
Sample-114	23.4603	0.895161	0.532428	37.4896	0.222319	0.97695	41.3235	0.136831	0.981917
Sample-115	17.164	1.33126	0.398456	24.8433	0.443257	0.820571	29.0029	0.325634	0.896543
Sample-116	14.4622	1.4274	0.464142	32.3754	0.224386	0.885524	35.4691	0.154539	0.929572
Sample-117	20.2286	0.847221	0.492812	36.966	0.146428	0.978324	42.699	0.0864625	0.987057
Sample-118	19.8859	1.07614	0.334863	42.8223	0.0861616	0.992486	43.6548	0.057612	0.993295
Sample-119	14.0258	1.04652	0.51559	34.1683	0.137443	0.969321	39.6489	0.0830163	0.985315
Sample-120	21.3656	1.16468	0.50533	35.7399	0.319227	0.954255	38.8018	0.212997	0.970961
Sample-121	19.6328	0.915523	0.618118	29.3219	0.253317	0.923809	36.2414	0.143714	0.965261
Sample-122	17.4546	0.967246	0.432896	25.7952	0.384987	0.860221	26.3696	0.33124	0.856315
Sample-123	17.0579	1.06152	0.581069	32.0651	0.247216	0.936623	34.3618	0.165164	0.958117
Sample-124	15.6305	1.26748	0.565606	29.0025	0.380175	0.876388	30.7245	0.269024	0.90527
Sample-125	15.0126	1.01762	0.549825	30.0933	0.237235	0.903621	33.4258	0.167019	0.929762
Sample-126	21.9427	0.755492	0.507144	42.1105	0.103085	0.990267	45.3557	0.0704296	0.992624
Sample-127	19.5519	1.04902	0.451189	34.2333	0.229293	0.963747	38.1586	0.148933	0.974795
Sample-128	17.8754	1.02962	0.54488	35.9907	0.139707	0.965339	39.1992	0.0954497	0.978951
Sample-129	22.8203	0.899	0.439959	38.3782	0.155704	0.977232	41.4352	0.109736	0.981939
Sample-130	13.2382	1.27029	0.462503	30.9655	0.189156	0.927973	35.1462	0.114609	0.961859
Sample-131	18.9844	1.30871	0.479333	31.8281	0.251328	0.932796	37.1245	0.174211	0.957968
Sample-132	22.9695	0.848369	0.391789	38.1714	0.183681	0.981942	40.4309	0.146852	0.977646
Sample-133	18.4183	0.86139	0.55612	25.4097	0.431231	0.838752	28.6114	0.301289	0.881318
Sample-134	15.6097	1.08418	0.528482	33.6597	0.193983	0.943726	38.1107	0.11697	0.969355
Sample-135	19.7795	0.981145	0.647911	38.8816	0.145538	0.978592	40.9654	0.0955726	0.983554
Sample-136	13.936	1.29728	0.433143	27.0247	0.337719	0.859552	31.9675	0.22322	0.91972
Sample-137	20.1626	1.10694	0.515434	32.973	0.376452	0.930876	35.8434	0.26687	0.950066
Sample-138	15.2256	1.33678	0.431238	32.7115	0.2434	0.914528	33.964	0.17786	0.923593
Sample-139	16.1614	1.37892	0.495124	33.2394	0.201637	0.934708	36.1889	0.136375	0.950139
Sample-140	16.4973	1.01856	0.571796	39.744	0.112678	0.981382	42.9325	0.0743926	0.988043
Sample-141	17.8474	1.04262	0.496687	36.7668	0.180586	0.966049	40.9547	0.109116	0.982859
Sample-142	15.647	1.13478	0.476815	35.9272	0.143211	0.969718	40.3529	0.0883667	0.985305
Sample-143	16.2063	1.2653	0.418147	36.8552	0.166202	0.974162	39.019	0.110237	0.984921
Sample-144	18.5294	0.949956	0.464113	25.9036	0.347654	0.879827	29.9223	0.23326	0.929703
Sample-145	22.6695	1.08888	0.624108	38.5128	0.194079	0.979451	41.4242	0.144275	0.980512
Sample-146	19.3564	1.15741	0.430256	31.0061	0.329816	0.918589	34.7343	0.227555	0.949017
Sample-147	17.3149	1.00248	0.572179	37.0523	0.137859	0.974855	40.3604	0.0875856	0.985459
Sample-148	23.0424	0.942343	0.618283	36.5056	0.211183	0.963907	40.296	0.135733	0.972386
Sample-149	21.3575	0.914914	0.560316	40.5579	0.11609	0.986964	44.1128	0.0823807	0.991848
Sample-150	19.4332	0.913487	0.553023	36.4469	0.149173	0.972956	40.4617	0.0949947	0.983203
Sample-151	16.5431	1.34514	0.551314	36.0095	0.225214	0.94731	38.7863	0.157416	0.964615
Sample-152	15.3816	1.586	0.438033	29.137	0.354528	0.868335	32.1124	0.269154	0.901569
Sample-153	16.268	0.855356	0.521229	28.5953	0.309316	0.89488	33.4031	0.168987	0.947289
Sample-154	18.9002	1.2464	0.562003	34.5272	0.20299	0.947959	37.3125	0.14481	0.959139
Sample-155	17.0074	0.74623	0.551611	26.8583	0.343212	0.86087	32.4756	0.195953	0.933801
Sample-156	20.4724	1.27771	0.5078	37.5187	0.205095	0.958022	39.3194	0.15102	0.963539
Sample-157	15.8119	0.967008	0.480915	24.1126	0.413764	0.815407	27.4014	0.281899	0.866294
Sample-158	19.9287	1.03146	0.599597	35.5761	0.204623	0.960177	39.3924	0.136806	0.972856
Sample-159	18.0481	0.729674	0.554458	27.267	0.372076	0.846118	32.3279	0.213859	0.928703
Sample-160	19.9267	0.983451	0.613256	37.7371	0.187098	0.972394	41.4657	0.129014	0.980944
Sample-161	18.0786	0.832692	0.533316	28.1381	0.352683	0.854823	31.8135	0.216615	0.921707
Sample-162	21.8246	0.964265	0.565826	37.108	0.184608	0.964112	41.6697	0.108505	0.975284
Sample-163	17.4803	1.22627	0.441624	32.7057	0.297909	0.93238	34.8317	0.22768	0.946809
Sample-164	23.9753	0.729788	0.494217	37.4191	0.133745	0.978856	42.868	0.0834793	0.989697
Sample-165	14.1607	1.24823	0.456794	23.9431	0.551671	0.762681	26.6603	0.413625	0.819994
Sample-166	19.6762	0.902295	0.620725	35.2628	0.147294	0.960056	38.7853	0.0988951	0.971112
Sample-167	14.8304	1.05083	0.473252	25.3243	0.471287	0.804505	28.2145	0.338875	0.865375
Sample-168	19.2463	1.52457	0.343315	30.4493	0.396729	0.940357	35.1248	0.28158	0.951507
Sample-169	19.1264	1.04847	0.559605	28.9144	0.278989	0.881188	33.164	0.192619	0.935084
Sample-170	16.417	0.958389	0.534149	24.7932	0.402854	0.821761	26.9137	0.306033	0.858727
Sample-171	17.7701	1.27181	0.588589	38.6203	0.146557	0.955027	40.4237	0.118096	0.962585
Sample-172	17.0501	0.858536	0.507644	26.3579	0.384871	0.859084	29.779	0.258961	0.907512
Sample-173	20.6116	1.18558	0.367703	34.7724	0.250002	0.96977	37.7371	0.186333	0.973118
Sample-174	17.5538	0.871291	0.554568	28.0481	0.333145	0.878007	30.727	0.242067	0.920578
Sample-175	19.0606	0.871259	0.540828	28.8229	0.323661	0.902071	31.1589	0.262718	0.923166
Sample-176	17.0646	1.3381	0.585932	36.9006	0.178272	0.94355	40.0007	0.120876	0.957295
Sample-177	21.8528	0.974352	0.400452	38.6899	0.172653	0.983258	41.5626	0.110058	0.987232
Sample-178	21.5858	1.11334	0.51694	36.1786	0.252285	0.956929	39.3482	0.189686	0.975581
Sample-179	20.8012	0.945933	0.591694	37.9336	0.18896	0.958004	40.8219	0.130212	0.969535
Sample-180	19.7686	0.903638	0.546948	27.3048	0.35818	0.869265	32.3296	0.264366	0.922148
Sample-181	12.7241	1.43268	0.461568	25.4665	0.439939	0.806306	27.8797	0.345815	0.850835
Sample-182	20.9416	0.994526	0.349062	38.961	0.122928	0.979298	42.3823	0.0856182	0.986815
Sample-183	16.9423	0.864069	0.545936	26.2918	0.38284	0.854103	27.5758	0.274694	0.875037
Sample-184	19.0665	1.09014	0.478159	36.7014	0.188462	0.96918	40.6253	0.124507	0.98429
Sample-185	20.3276	0.747932	0.607182	27.4781	0.392362	0.886138	31.2664	0.233422	0.926937
Sample-186	17.0284	0.935786	0.54803	36.2045	0.114688	0.977515	42.7471	0.0718886	0.988339
Sample-187	14.1472	1.19511	0.431136	24.3553	0.493663	0.765054	25.6806	0.372167	0.822529
Sample-188	17.1136	0.831701	0.558276	25.4652	0.458879	0.786592	28.4794	0.331287	0.857409
Sample-189	20.7762	1.05787	0.443767	32.9358	0.301417	0.939983	35.3499	0.207299	0.956998
Sample-190	17.566	0.837314	0.547194	25.0014	0.419658	0.801584	27.5296	0.293394	0.854502
Sample-191	18.6938	1.17495	0.472803	29.9588	0.33462	0.855545	34.434	0.231311	0.894679
Sample-192	13.215	1.21149	0.481305	24.5516	0.400556	0.798831	29.4954	0.262265	0.883425
Sample-193	16.0679	1.1732	0.45378	32.032	0.214646	0.943498	36.1325	0.138568	0.966913
Sample-194	20.0516	0.97204	0.490478	35.2362	0.16077	0.962391	38.9066	0.111717	0.975202
Sample-195	16.9301	0.984173	0.484469	33.19	0.182829	0.963408	38.8753	0.100619	0.981195
Sample-196	23.8212	0.992251	0.53821	30.407	0.545155	0.899497	31.6432	0.482746	0.912401
Sample-197	18.9902	1.00686	0.479861	32.9618	0.289941	0.9524	36.5594	0.20404	0.964246
Sample-198	20.7315	0.887829	0.527809	35.5054	0.208917	0.940201	39.3945	0.142989	0.953855
Sample-199	16.797	0.850969	0.498585	31.7701	0.211722	0.948483	35.7095	0.130854	0.970334
Sample-200	18.1764	1.20049	0.433963	31.6661	0.210465	0.950071	35.6823	0.188509	0.964768
Sample-201	16.0992	1.36968	0.420527	29.8544	0.301809	0.922712	32.1141	0.211018	0.93889
Sample-202	18.6669	1.05556	0.514436	26.911	0.349189	0.825715	30.025	0.301255	0.876113
Sample-203	21.4676	0.722587	0.579685	37.8493	0.124348	0.975698	41.3407	0.084981	0.983469
Sample-204	19.1652	0.913414	0.564634	35.7337	0.173607	0.935854	38.783	0.122181	0.961596
Average	18.2704	1.05178	0.513681	32.3131	0.26595	0.914701	35.752	0.18907	0.94046
	2.67676	0.20695	0.0689339	5.11954	0.120363	0.0691601	5.4395	0.0958802	0.0534853
Significance test	P<0.0001: ****; 0.0001<P<0.001: ***; 0.001<P<0.01: **; 0.01<P<0.05: *
PSNR
TTest	P Value	Significant?	Summary
Average vs. U-Net-SIM3	7.2729e-115	Yes	****
Average vs. U-Net-SIM15	9.08878e-126	Yes	****
U-Net-SIM3 vs. U-Net-SIM15	5.42236e-79	Yes	****
NRMSE
TTest
Average vs. U-Net-SIM3	1.80239e-118	Yes	****
Average vs. U-Net-SIM15	7.31005e-131	Yes	****
U-Net-SIM3 vs. U-Net-SIM15	3.94832e-83	Yes	****
SSIM
TTest
Average vs. U-Net-SIM3	8.90552e-138	Yes	****
Average vs. U-Net-SIM15	1.47355e-153	Yes	****
U-Net-SIM3 vs. U-Net-SIM15	1.39045e-43	Yes	****

## Sheet: Supp Table 2 - Mitochondria
Supp Table 2	Average			U-Net-SIM3			U-Net-SIM15
	PSNR	NRMSE	SSIM	PSNR	NRMSE	SSIM	PSNR	NRMSE	SSIM
Sample-1	14.8093	1.30889	0.396425	30.1501	0.222366	0.854146	31.8969	0.181509	0.849811
Sample-2	11.9819	1.64109	0.256634	28.6112	0.206616	0.867207	30.9936	0.156763	0.886159
Sample-3	13.6065	1.4387	0.203082	24.7158	0.474134	0.767349	26.4824	0.39835	0.833587
Sample-4	12.9159	1.54887	0.21663	22.2573	0.545515	0.728143	24.2255	0.434681	0.818122
Sample-5	12.2464	1.42248	0.16397	25.8725	0.316709	0.776595	31.2432	0.16432	0.934365
Sample-6	11.8967	1.36836	0.162853	24.5697	0.311425	0.77082	28.4235	0.201107	0.901223
Sample-7	11.6149	1.46689	0.201277	26.6792	0.250299	0.839565	28.7332	0.210965	0.844072
Sample-8	12.4043	1.55866	0.196642	25.5688	0.321989	0.717538	29.6209	0.224918	0.87024
Sample-9	11.2992	1.58825	0.088103	23.0939	0.411263	0.755361	24.2989	0.366139	0.82002
Sample-10	12.3196	1.56087	0.185836	20.3082	0.690124	0.554366	21.8199	0.567658	0.674734
Sample-11	13.6579	1.27513	0.279023	25.6377	0.358268	0.680859	27.9145	0.273213	0.774797
Sample-12	13.546	1.21395	0.370964	28.5474	0.206318	0.804914	29.9411	0.15847	0.857928
Sample-13	20.8519	0.603005	0.610322	23.7671	0.387491	0.82543	26.4193	0.332421	0.81714
Sample-14	15.3337	1.24738	0.362808	29.5095	0.251665	0.804827	30.3643	0.18493	0.845707
Sample-15	15.0688	1.22303	0.420872	30.2981	0.210697	0.838381	33.1774	0.153438	0.873315
Sample-16	15.8148	1.21087	0.538531	30.8289	0.21381	0.826631	32.7993	0.178291	0.840824
Sample-17	11.7489	1.31339	0.309071	27.8548	0.204426	0.797531	28.273	0.194152	0.804527
Sample-18	16.9481	1.24128	0.302292	30.2527	0.272563	0.825565	32.2712	0.210611	0.853642
Sample-19	10.9268	1.34146	0.202907	25.4645	0.255118	0.786861	27.8191	0.192179	0.824827
Sample-20	12.6391	1.44757	0.211146	29.0549	0.233237	0.80324	31.9798	0.163418	0.815584
Sample-21	11.9273	1.29181	0.283773	26.2473	0.246962	0.796927	30.4913	0.156386	0.856819
Sample-22	15.287	1.12223	0.453513	28.0996	0.263221	0.768778	30.4427	0.186883	0.790427
Sample-23	13.8003	1.53982	0.30168	28.8001	0.2665	0.89989	31.5117	0.221882	0.898695
Sample-24	12.7995	1.60457	0.27829	31.0856	0.229232	0.857562	31.6692	0.171515	0.865615
Sample-25	12.679	1.36957	0.292905	29.4595	0.203865	0.843092	28.3857	0.202562	0.853255
Sample-26	11.2634	1.51779	0.309381	28.698	0.210244	0.805879	25.0242	0.315811	0.677957
Sample-27	11.9389	1.43774	0.293659	28.289	0.235748	0.818962	30.8654	0.169602	0.86033
Sample-28	11.7234	1.56084	0.304345	24.7624	0.367053	0.618414	25.859	0.330503	0.675494
Sample-29	12.4867	1.38606	0.322319	28.2509	0.235158	0.842756	30.9701	0.197969	0.842104
Sample-30	10.638	1.28878	0.192823	27.7267	0.179053	0.803459	28.0329	0.186723	0.829289
Sample-31	12.5335	1.31409	0.235843	27.5405	0.237438	0.801234	29.3024	0.18419	0.856845
Sample-32	13.7587	1.25426	0.387099	27.8741	0.236491	0.776944	27.9509	0.236401	0.75499
Sample-33	12.4747	1.27738	0.31128	28.7007	0.199757	0.820912	31.2816	0.143307	0.868277
Sample-34	12.7785	1.45991	0.268134	24.5361	0.33954	0.844707	29.3445	0.207388	0.910728
Sample-35	13.4184	1.22876	0.38525	28.3933	0.21367	0.809669	29.5136	0.155057	0.856297
Sample-36	12.288	1.74948	0.195082	29.0267	0.257246	0.833506	29.5159	0.245298	0.853625
Sample-37	12.9316	1.35707	0.273958	26.37	0.286152	0.741919	29.3643	0.201591	0.83459
Sample-38	12.5512	1.39586	0.218712	28.4649	0.219381	0.787299	30.8277	0.165943	0.866662
Sample-39	10.984	1.46059	0.194257	23.8638	0.332262	0.619178	26.9576	0.231643	0.756362
Sample-40	15.807	1.26388	0.337822	28.4213	0.288686	0.789916	31.2438	0.221317	0.856855
Sample-41	16.1714	1.2415	0.515224	32.55	0.19542	0.858522	33.8282	0.14651	0.86841
Sample-42	14.6554	1.20833	0.380018	26.7316	0.304172	0.782959	29.0848	0.193844	0.845594
Sample-43	14.0079	1.22911	0.350853	24.6385	0.318397	0.79126	26.6102	0.207039	0.841974
Sample-44	17.6406	1.32778	0.475014	22.8969	0.358645	0.762069	26.4497	0.410737	0.796855
Sample-45	12.6782	1.31465	0.288676	27.6927	0.237269	0.786529	28.3235	0.219514	0.776701
Sample-46	10.9355	1.46116	0.237753	26.9617	0.221478	0.761586	28.4385	0.191452	0.815881
Sample-47	12.6467	1.42076	0.242526	27.0702	0.281945	0.767647	27.4966	0.260214	0.769867
Sample-48	13.1682	1.37188	0.284981	27.1062	0.276267	0.730514	30.0654	0.193894	0.811314
Sample-49	12.7647	1.80313	0.166723	30.3727	0.282636	0.825506	29.579	0.227426	0.855623
Sample-50	13.7353	1.6921	0.278725	26.154	0.425387	0.732284	31.0481	0.217649	0.844521
Sample-51	14.0729	1.29047	0.271074	26.6742	0.299821	0.734865	28.4759	0.241347	0.787455
Sample-52	13.3167	1.25185	0.387529	30.0818	0.175405	0.875721	28.7525	0.17247	0.847044
Sample-53	14.0486	1.30713	0.325364	26.7711	0.297181	0.740559	29.2137	0.217087	0.850632
Sample-54	12.2878	1.49677	0.145471	28.0037	0.245034	0.830207	27.2164	0.196671	0.862352
Sample-55	16.4303	1.34681	0.332974	25.9528	0.321166	0.865936	26.3003	0.307434	0.874777
Sample-56	13.2727	1.33497	0.40008	30.8719	0.205061	0.852546	32.0419	0.168387	0.867373
Sample-57	12.4131	1.40669	0.297401	27.608	0.248932	0.802838	28.8065	0.184899	0.855555
Sample-58	11.5782	1.33778	0.306612	26.1986	0.243308	0.756899	28.8566	0.190604	0.880853
Sample-59	11.27	1.35023	0.279629	25.6203	0.231732	0.842969	29.2504	0.163447	0.891397
Sample-60	12.9863	1.27559	0.339767	27.0379	0.20718	0.896001	26.9989	0.265908	0.807472
Sample-61	13.2556	1.44079	0.415122	29.8769	0.214164	0.821991	28.118	0.231809	0.773339
Average	13.2629	1.37394	0.299033	27.2873	0.278398	0.792225	29.0526	0.224391	0.833292
STD	1.83854	0.174254	0.0996991	2.38983	0.0900672	0.0638745	2.33035	0.0791069	0.0518323
Significance test	P<0.0001: ****; 0.0001<P<0.001: ***; 0.001<P<0.01: **; 0.01<P<0.05: *
PSNR
TTest	P Value	Significant?	Summary
Average vs. U-Net-SIM3	5.08431e-44	Yes	****
Average vs. U-Net-SIM15	1.90492e-48	Yes	****
U-Net-SIM3 vs. U-Net-SIM15	1.34847e-11	Yes	****
NRMSE
TTest
Average vs. U-Net-SIM3	2.18802e-49	Yes	****
Average vs. U-Net-SIM15	1.10116e-50	Yes	****
U-Net-SIM3 vs. U-Net-SIM15	4.89836e-12	Yes	****
SSIM
TTest
Average vs. U-Net-SIM3	8.77883e-44	Yes	****
Average vs. U-Net-SIM15	1.11808e-42	Yes	****
U-Net-SIM3 vs. U-Net-SIM15	8.97871e-08	Yes	****

## Sheet: Supp Table 2 -RSP-RSE
Supp Table 2	Ground Truth												U-Net-SIM3												U-Net-SIM15
	microtubules			adhesions			mitochondria			factin			microtubules			adhesions			mitochondria			factin			microtubules			adhesions			mitochondria			factin
	RSP	RSE		RSP	RSE		RSP	RSE		RSP	RSE		RSP	RSE		RSP	RSE		RSP	RSE		RSP	RSE		RSP	RSE		RSP	RSE		RSP	RSE		RSP	RSE
	0.749	331.361		0.993	51.649		0.923	183.298		0.989	63.121		0.743	334.65		0.992	53.55		0.882	225.333		0.991	59.051		0.75	330.682		0.995	43.977		0.98	94.029		0.983	76.436
	0.923	91.22		0.986	64.4		0.311	451.343		0.951	275.288		0.932	85.752		0.984	71.231		0.329	443.543		0.923	346.914		0.94	80.71		0.993	46.428		0.306	448.2		0.934	320.63
	0.925	107.131		0.974	109.542		0.218	474.503		0.893	126.553		0.93	103.815		0.976	104.761		0.239	472.172		0.92	110.449		0.931	103.089		0.982	90.014		0.208	475.56		0.924	107.886
	0.785	246.355		0.988	95.54		0.513	284.303		0.788	177.72		0.821	227.239		0.985	107.293		0.348	239.767		0.953	94.544		0.864	200.17		0.984	110.786		0.36	237.613		0.9	126.418
	0.845	121.809		0.927	142.92		0.354	774.747		0.993	141.236		0.871	111.943		0.969	88.385		0.223	845.721		0.96	305.735		0.9	98.998		0.972	83.686		0.325	779.934		0.995	128.206
	0.906	154.191		0.97	96.094		0.969	238.224		0.807	268.053		0.914	147.936		0.975	87.28		0.962	263.018		0.936	161.743		0.935	128.911		0.979	80.221		0.981	186.767		0.875	220.509
	0.879	71.934		0.98	64.762		0.415	740.681		0.881	270.616		0.867	75.147		0.973	74.898		0.448	727.81		0.897	253.606		0.888	69.491		0.985	56.957		0.45	726.739		0.577	470.77
	0.897	65.863		0.993	28.859		0.315	780.475		0.985	137.038		0.888	68.487		0.979	48.233		0.319	780.064		0.976	172.902		0.908	62.4		0.993	40.458		0.343	773.332		0.978	167.569
	0.941	121.887		0.972	82.61		0.338	519.517		0.974	197.385		0.932	130.551		0.983	65.294		0.339	523.92		0.975	194.549		0.935	127.788		0.984	62.48		0.37	518.05		0.982	163.382
	0.811	297.235		0.992	61.925		0.3	509.731		0.584	204.412		0.831	282.464		0.991	67.397		0.212	522.114		0.917	100.423		0.826	286.012		0.994	57.625		0.263	517.215		0.978	52.083
	0.82	276.139		0.992	56.895		0.347	538.63		0.99	109.373		0.817	278.093		0.991	61.118		0.263	553.392		0.972	176.383		0.81	283.119		0.994	48.515		0.31	546.083		0.977	181.961
	0.864	224.129		0.977	66.431		0.208	558.691		0.986	111.84		0.883	208.199		0.982	59.116		0.152	564.566		0.986	112.393		0.894	199.479		0.987	49.829		0.192	560.763		0.991	91.057
	0.9	163.406		0.996	36.704		0.136	311.937		0.975	153.624		0.901	162.682		0.991	55.91		0.128	312.254		0.982	134.099		0.904	160.703		0.994	43.47		0.114	312.782		0.978	143.753
	0.853	187.424		0.979	45.27		0.393	293.213		0.97	71.623		0.837	196.401		0.963	59.861		0.374	295.828		0.947	95.024		0.87	177.124		0.964	75.235		0.37	316.677		0.96	82.711
	0.902	153.669		0.995	28.667		0.303	297.209		0.996	97.752		0.893	159.848		0.985	48.53		0.29	316.487		0.991	153.547		0.905	151.441		0.992	34.848		0.295	331.12		0.986	196.056
	0.915	157.692		0.991	33.53		0.932	100.561		0.936	98.03		0.904	167.356		0.984	43.837		0.972	65.356		0.919	110.442		0.924	149.35		0.99	35.276		0.973	64.993		0.96	78.483
	0.955	111.157		0.983	34.268		0.993	39.006		0.905	117.298		0.948	118.737		0.975	41.56		0.991	40.88		0.947	88.969		0.955	110.982		0.981	36.503		0.993	36.201		0.976	74.197
	0.886	90.909		0.995	61.559		0.372	112		0.855	138.939		0.915	70.453		0.987	96.452		0.372	111.976		0.883	133.351		0.896	82.089		0.993	70.83		0.358	112.895		0.97	65.527
	0.925	96.746		0.992	52.2		0.695	9.863		0.98	43.812		0.935	90.324		0.991	54.3		0.102	18.892		0.945	71.656		0.939	87.051		0.994	42.468		0.102	18.174		0.972	51.461
	0.916	61.697		0.995	23.607		0.584	337.305		0.884	77.536		0.912	63.11		0.986	40.014		0.607	331.096		0.933	63.949		0.901	67.004		0.993	29.805		0.61	333.381		0.968	42.005
	0.933	89.59		0.922	97.156		0.556	319.115		0.81	93.453		0.924	95.441		0.959	71.492		0.542	323.956		0.9	69.433		0.939	85.463		0.96	69.925		0.507	330.305		0.982	29.857
	0.921	227.398		0.992	39.857		0.182	16.949		0.978	44.198		0.922	225.493		0.985	56.375		0.165	17.376		0.928	81.475		0.925	220.661		0.994	34.8		0.189	16.909		0.971	51.86
	0.888	213.06		0.933	92.104		0.35	561.758		0.946	208.725		0.871	227.846		0.979	52.399		0.38	554.012		0.953	195.298		0.871	227.955		0.983	47.138		0.375	555.141		0.966	167.04
	0.923	49.199		0.983	49.258		0.366	366.607		0.84	178.979		0.891	58.067		0.987	42.241		0.361	367.378		0.78	209.858		0.919	50.575		0.991	38.075		0.363	367.068		0.847	178.166
	0.894	115.747		0.991	45.832		0.997	43.056		0.947	80.305		0.889	117.916		0.987	51.04		0.985	108.027		0.966	65.994		0.921	100.289		0.996	30.553		0.995	54.928		0.946	81.687
	0.917	62.272		0.989	58.58		0.116	464.823		0.836	150.458		0.907	65.759		0.988	60.948		0.113	465.709		0.965	71.248		0.905	66.392		0.99	55.659		0.06	462.685		0.913	113.91
	0.93	78.307		0.958	110.284		0.33	522.827		0.972	80.25		0.927	79.931		0.943	171.964		0.376	531.783		0.969	85.088		0.946	68.75		0.968	106.659		0.372	532.943		0.981	66.653
	0.858	265.479		0.92	154.725		0.997	40.738		0.983	151.113		0.86	263.419		0.97	82.717		0.996	46.268		0.975	186.082		0.866	258.499		0.97	94.625		0.995	50.607		0.976	183.119
	0.934	99.964		0.993	60.113		0.675	409.248		0.929	92.984		0.913	113.676		0.981	98.906		0.666	415.363		0.955	74.711		0.937	97.711		0.992	67.373		0.678	407.75		0.959	71.322
	0.902	57.729		0.982	51.389		0.391	488.698		0.888	186.061		0.908	56.089		0.953	82.242		0.394	487.384		0.953	121.744		0.919	52.856		0.963	83.367		0.374	493.431		0.967	102.259
	0.906	103.612		0.974	122.128		0.468	475.551		0.973	123.2		0.913	100.159		0.986	86.626		0.459	478.075		0.942	139.199		0.92	96.121		0.985	90.267		0.434	484.916		0.959	118.112
	0.955	55.757		0.959	125.738		0.27	1090.87		0.757	152.223		0.945	61.896		0.97	108.58		0.254	1095.73		0.766	151.237		0.957	54.923		0.968	110.856		0.284	1086.2		0.907	98.895
	0.87	250.107					0.52	303.428		0.773	161.372		0.879	242.334					0.525	302.071		0.936	89.899		0.883	238.659					0.521	303.39		0.891	115.443
	0.943	50.501		0.977063	70.1436		0.429	253.227		0.976	130.386		0.958	43.296		0.979062	71.7047		0.454	249.052		0.969	147.122		0.957	44.098		0.984469	61.5221		0.467	247.782		0.965	157.008
	0.818	304.96		0.022242	34.8429		0.292	559.123		0.954	93.086		0.848	281.625		0.0117362	27.3909		0.253	568.931		0.915	124.681		0.864	267.528		0.0108508	24.6506		0.274	562.313		0.958	88.581
	0.971	99.86					0.152	398.077		0.939	108.116		0.96	116.119					0.131	402.412		0.973	84.347		0.97	100.851					0.119	400.496		0.94	106.859
	0.87	272.939					0.238	105.788		0.993	67.797		0.844	296.785					0.261	105.041		0.99	84.308		0.844	296.32					0.233	105.925		0.989	86.263
	0.856	278.047					0.337	846.357		0.917	70.642		0.812	314.251					0.328	849.544		0.837	97.164		0.834	297.097					0.331	848.253		0.89	80.96
	0.891	156.155					0.53	844.693		0.898	134.25		0.893	154.832					0.341	899.514		0.897	134.594		0.915	138.98					0.555	823.466		0.922	117.967
	0.822	76.655					0.412	92.981		0.89	197.992		0.883	63.262					0.38	91.179		0.966	130.981		0.856	69.572					0.44	91.668		0.986	73.039
	0.587	104.729					0.344	5.714		0.991	53.357		0.561	107.025					0.293	5.819		0.982	73.724		0.574	105.871					0.339	5.725		0.921	154.058
	0.893	62.824					0.427	23.142		0.94	89.124		0.919	54.946					0.397	23.405		0.959	73.613		0.909	58.131					0.449	22.938		0.963	70.275
	0.653	105.316					0.531	509.72		0.948	90.857		0.636	107.331					0.536	506.004		0.9	123.964		0.639	106.929					0.546	502.877		0.959	101.752
	0.939	48.978					0.371	592.011		0.908	209.937		0.951	44.161					0.394	584.449		0.911	206.568		0.95	44.55					0.365	592.534		0.951	154.661
	0.885	49.829					0.217	292.31		0.882	125.496		0.874	52.159					0.216	291.874		0.967	68.33		0.901	46.447					0.257	288.922		0.961	73.688
	0.728	100.598					0.354	299.355		0.919	120.132		0.726	100.953					0.347	278.827		0.891	138.136		0.733	99.715					0.356	290.862		0.928	113.363
	0.958	40.957					0.302	322.959		0.898	341.807		0.958	41.024					0.273	322.667		0.874	380.612		0.962	38.817					0.328	320.774		0.896	348.351
	0.818	87.338					0.31	332.658		0.974	209.134		0.83	84.745					0.301	333.651		0.982	172.931		0.828	85.017					0.304	333.205		0.983	169.323
	0.874	34.204					0.154	307.358		0.902	84.588		0.848	37.359					0.162	307.231		0.88	92.952		0.838	38.466					0.23	409.919		0.96	55.154
	0.939	37.202					0.285	607.483		0.793	190.293		0.93	39.68					0.296	604.365		0.747	206.871		0.931	39.228					0.266	610.852		0.8	186.867
	0.87	35.058					0.507	482.855		0.948	81.185		0.825	40.175					0.509	482.146		0.94	87.608		0.822	40.535					0.478	491.366		0.96	71.444
	0.918	41.329					0.292	851.36		0.891	121.011		0.903	44.843					0.246	862.941		0.973	61.945		0.919	41.138					0.282	854.3		0.984	47.019
	0.813	56.434					0.997	52.096		0.959	84.106		0.824	54.958					0.995	66.962		0.976	69.22		0.815	56.206					0.994	79.673		0.984	52.598
	0.758	98.986					0.163	326.159		0.959	58.602		0.749	106.357					0.152	326.74		0.966	56.206		0.813	92.739					0.174	325.505		0.98	40.903
	0.774	82.182								0.988	50.095		0.773	82.359								0.972	60.446		0.77	82.71								0.987	40.611
	0.807	103.74								0.965	55.991		0.827	98.752								0.964	53.005		0.875	85.691								0.942	67.501
	0.937	104.748					0.434833	384.525		0.988	35.781		0.926	113.207					0.408019	389.075		0.957	68.528		0.929	110.49					0.422907	384.188		0.987	38.624
	0.747	84.097					0.244778	252.95		0.871	147.794		0.738	85.272					0.250995	256.072		0.935	113.289		0.745	84.298					0.252053	253.899		0.984	53.131
	0.94	54.328								0.98	104.129		0.918	65.082								0.97	88.248		0.949	50.403								0.976	74.032
	0.82	85.031								0.82	142.103		0.822	84.51								0.957	71.418		0.812	86.575								0.948	78.753
	0.925	86.684								0.911	101.185		0.922	88.705								0.923	103.044		0.921	89.334								0.953	74.106
	0.96	62.216								0.959	50.364		0.954	66.415								0.953	53.567		0.959	62.857								0.915	71.176
	0.943	76.699								0.879	141.429		0.94	78.551								0.906	125.5		0.942	77.819								0.952	91.12
	0.931	73.565								0.815	99.238		0.916	81.304								0.907	72.266		0.923	77.839								0.962	46.95
	0.831	57.842								0.935	190.439		0.83	58.065								0.974	120.373		0.832	57.707								0.958	153.357
	0.94	45.554								0.943	67.012		0.933	47.896								0.841	108.973		0.938	46.204								0.95	63.255
	0.755	124.939								0.811	204.063		0.774	120.803								0.946	116.063		0.855	99.042								0.964	92.061
	0.912	50.156								0.965	47.15		0.911	50.567								0.894	81.018		0.911	50.566								0.961	49.57
	0.863	109.752								0.777	140.91		0.866	108.549								0.873	109.009		0.866	108.607								0.973	51.764
	0.709	147.784								0.981	48.026		0.725	144.305								0.932	90.452		0.75	138.506								0.985	43.497
	0.971	93.522								0.948	122.458		0.957	114.015								0.954	114.971		0.962	107.344								0.954	114.628
	0.882	122.964								0.998	45.709		0.888	119.955								0.987	120.543		0.879	124.472								0.988	111
	0.961	57.497								0.996	61.951		0.956	60.967								0.991	98.609		0.959	58.847								0.984	129.743
	0.779	137.648								0.973	69.404		0.766	141.233								0.896	133.126		0.78	137.403								0.94	102.731
	0.95	60.273								0.984	101.537		0.951	59.793								0.976	122.082		0.945	63.294								0.981	109.77
	0.759	146.798								0.917	197.312		0.739	151.734								0.959	139.069		0.757	147.209								0.974	112.276
	0.935	90.495								0.957	100.329		0.931	93.558								0.953	105.184		0.932	92.863								0.975	78.165
	0.942	72.776								0.898	117.564		0.939	74.415								0.952	81.486		0.938	74.787								0.909	111.366
	0.843	136.534								0.952	52.92		0.829	141.9								0.878	81.92		0.814	147.606								0.932	61.997
	0.954	46.573								0.981	70.468		0.949	49.053								0.971	69.395		0.952	47.539								0.964	76.934
	0.809	84.903								0.95	87.595		0.807	85.269								0.937	108.523		0.82	82.519								0.955	83.299
	0.85	117.444								0.983	144.493		0.853	116.381								0.983	156.862		0.852	116.566								0.99	110.998
	0.697	128.59								0.979	132.92		0.726	123.384								0.973	148.833		0.734	121.874								0.991	88.199
	0.932	81.12								0.975	124.511		0.935	79.441								0.987	85.509		0.932	81.573								0.991	69.416
	0.839	54.63								0.983	102.1		0.89	43.504								0.978	115.766		0.732	72.188								0.979	113.602
	0.932	53.857											0.933	53.631											0.932	54.173
	0.951	16.362											0.95	16.532											0.951	16.416
	0.935	51.41											0.925	54.968											0.938	50.083
	0.958	55.463								0.923471	122.394		0.958	55.34								0.937824	120.164		0.954	58.094								0.951918	107.449
	0.875	82.188								0.0729789	60.2982		0.889	77.935								0.0489179	60.4238		0.894	76.07								0.0536248	68.592
	0.819	195.204											0.816	196.679											0.814	197.672
	0.902	112.461											0.893	117.233											0.902	112.637
	0.786	226.975											0.767	235.543											0.781	229.182
	0.853	211.697											0.833	244.236											0.83	241.528
	0.911	246.827											0.914	243.232											0.911	248.133
	0.891	128.597											0.904	113.803											0.898	121.745
	0.833	221.048											0.835	219.586											0.837	218.619
	0.897	205.353											0.891	210.942											0.894	208.033
	0.739	43.798											0.79	39.887											0.783	40.402
	0.835	37.793											0.868	34.165											0.856	35.515
	0.74	49.03											0.809	42.787											0.749	48.321
	0.929	46.433											0.929	46.201											0.928	46.803
	0.879	46.349											0.878	46.545											0.878	46.506
	0.913	25.065											0.908	25.676											0.911	25.236
	0.823	66.387											0.807	68.957											0.809	68.544
	0.742	207.993											0.775	196.254											0.804	184.774
	0.872	36.734											0.897	33.119											0.899	32.799
	0.948	12.601											0.911	16.385											0.919	15.588
	0.729	164.324											0.763	155.053											0.753	157.883
	0.867	86.297											0.873	84.595											0.864	87.056
	0.819	142.862											0.842	134.349											0.837	136.321
	0.91	51.813											0.917	49.747											0.915	50.369
	0.941	105.086											0.925	119.05											0.954	77.124
	0.934	45.085											0.942	41.915											0.929	49.191
	0.969	64.077											0.931	133.282											0.953	105.977
	0.96	73.022											0.947	83.873											0.951	80.908
	0.948	28.701											0.916	36.151											0.92	35.281
	0.836	89.251											0.787	100.53											0.813	94.794
	0.858	72.578											0.865	70.806											0.888	64.874
	0.9	20.478											0.92	18.426											0.926	17.764
	0.886	72.92											0.87	77.49											0.874	76.343
	0.784	26.127											0.872	20.626											0.862	21.301
	0.925	60.636											0.924	61.061											0.93	58.911
	0.87	112.992											0.875	109.884											0.879	108.751
	0.879	129.012											0.9	117.84											0.896	119.993
	0.86	65.016											0.853	66.406											0.854	66.211
	0.934	13.459											0.928	14.019											0.939	12.962
	0.767	43.89											0.775	43.203											0.777	43.003
	0.893	59.448											0.883	71.091											0.913	53.559
	0.697	140.988											0.728	128.831											0.696	147.076
	0.873	153.174											0.873	153.401											0.889	143.528
	0.901	75.299											0.908	72.614											0.906	73.244
	0.932	115.961											0.935	113.922											0.938	110.786
	0.889	46.38											0.802	65.053											0.829	66.183
	0.89	63.921											0.89	60.099											0.882	62.449
	0.894	91.727											0.9	89.468											0.892	92.603
	0.972	73.57											0.965	81.868											0.963	83.916
	0.821	71.011											0.81	73.101											0.802	74.346
	0.745	102.879											0.792	94.194											0.785	95.461
	0.817	54.234											0.835	51.736											0.844	50.434
	0.889	49.472											0.895	48.124											0.89	49.213
	0.807	83.45											0.764	91.093											0.763	91.221
	0.924	33.745											0.927	33.172											0.929	32.607
	0.905	36.045											0.904	36.232											0.905	36.052
	0.953	83.533											0.973	44.178											0.972	45.13
	0.939	59.303											0.937	60.283											0.939	59.152
	0.936	29.192											0.937	28.82											0.933	29.77
	0.951	76.702											0.956	72.652											0.953	74.817
	0.913	36.823											0.913	36.881											0.917	35.969
	0.935	60.48											0.926	64.338											0.928	63.389
	0.942	52.647											0.933	56.479											0.936	55.021
	0.836	49.756											0.842	49.056											0.843	48.779
	0.887	48.665											0.882	49.715											0.89	48.052
	0.85	273.092											0.817	299.529											0.821	296.114
	0.828	57.724											0.812	60.043											0.816	59.506
	0.938	41.907											0.934	43.223											0.935	42.999
	0.875	215.975											0.871	218.901											0.869	220.471
	0.5	144.112											0.477	146.315											0.497	144.438
	0.938	29.011											0.943	28.021											0.938	29.18
	0.947	107.031											0.954	94.309											0.945	109.221
	0.916	205.624											0.919	202.788											0.916	206.582
	0.837	296.127											0.817	312.121											0.822	308.672
	0.813	296.838											0.817	293.721											0.827	286.072
	0.709	344.124											0.731	333.161											0.755	319.927
	0.911	108.56											0.904	112.388											0.905	111.856
	0.968	33.407											0.966	34.677											0.967	33.886
	0.793	105.442											0.797	104.707											0.794	105.217
	0.94	25.618											0.938	26.843											0.941	25.656
	0.769	227.765											0.765	229.275											0.772	226.241
	0.748	72.622											0.759	71.229											0.738	73.819
	0.922	72.953											0.923	72.078											0.931	62.381
	0.921	101.664											0.923	100.711											0.919	102.712
	0.821	65.16											0.806	67.48											0.797	68.887
	0.925	80.307											0.924	80.614											0.919	83.282
	0.865	203.876											0.869	200.698											0.878	193.956
	0.804	139.235											0.819	134.149											0.807	138.221
	0.83	124.826											0.811	131.052											0.816	129.695
	0.911	147.354											0.916	143.057											0.912	146.773
	0.846	289.613											0.843	291.69											0.845	290.244
	0.848	258.038											0.852	255.102											0.849	257.627
	0.885	156.626											0.882	158.81											0.877	162.135
	0.914	61.433											0.897	71.332											0.9	63.114
	0.929	125.536											0.929	125.281											0.931	124.13
	0.936	40.944											0.931	42.531											0.934	41.548
	0.928	68.836											0.918	73.144											0.924	70.367
	0.942	67.418											0.942	67.485											0.938	69.372
	0.836	163.309											0.83	165.81											0.841	160.94
	0.734	134.357											0.744	132.337											0.745	131.983
	0.943	57.213											0.943	56.952											0.947	55.091
	0.862	109.368											0.828	121.067											0.847	114.599
	0.804	67.23											0.827	63.743											0.826	63.889
	0.939	73.715											0.93	78.83											0.932	77.8
	0.851	61.487											0.877	56.379											0.878	56.02
	0.971	49.704											0.962	56.875											0.961	57.123
	0.904	50.355											0.907	49.646											0.916	47.18
	0.963	52.656											0.948	62.112											0.954	58.836
	0.917	46.389											0.921	45.405											0.914	47.243
	0.833	103.162											0.841	101.142											0.856	96.61
	0.957	81.684											0.942	117.104											0.966	68.383
	0.809	311.075											0.79	324.376											0.806	313.241
	0.981	35.362											0.982	34.409											0.981	35.04
	0.859	280.966											0.826	308.805											0.846	292.141
	0.974	38.129											0.976	37.029											0.977	36.233
	0.87	270.978											0.838	300.128											0.854	286.391
	0.874132	107.332											0.873426	108.819											0.877583	106.059
	0.0757736	74.4807											0.0738044	75.8123											0.0736786	74.0481
RSP-Significance test	P<0.0001: ****; 0.0001<P<0.001: ***; 0.001<P<0.01: **; 0.01<P<0.05: *
TTest	P Value	Significant?	Summary
Adhesion-GroundTruth vs. Adhesion-U-Net-SIM3	0.538445	No	NA
Adhesion-GroundTruth vs. Adhesion-U-Net-SIM15	0.0150825	Yes	*
Adhesion-U-Net-SIM3 vs. Adhesion-U-Net-SIM15	2.47495e-06	Yes	****
Factin-GroundTruth vs. Factin-U-Net-SIM3	0.0419209	Yes	*
Factin-GroundTruth vs. Factin-U-Net-SIM15	0.000736504	Yes	***
Factin-U-Net-SIM3 vs. Factin-U-Net-SIM15	0.0140773	Yes	*
Microtubule-GroundTruth vs. Microtubule-U-Net-SIM3	0.611475	No	NA
Microtubule-GroundTruth vs. Microtubule-U-Net-SIM15	0.0231936	Yes	*
Microtubule-U-Net-SIM3 vs. Microtubule-U-Net-SIM15	0.00132399	Yes	***
Mito-GroundTruth vs. Mito-U-Net-SIM3	0.0337169	Yes	*
Mito-GroundTruth vs. Mito-U-Net-SIM15	0.32103	No	NA
Mito-U-Net-SIM3 vs. Mito-U-Net-SIM15	0.0125665	Yes	**
RSE-Significance test
TTest
Adhesion-GroundTruth vs. Adhesion-U-Net-SIM3	0.744084	No	NA
Adhesion-GroundTruth vs. Adhesion-U-Net-SIM15	0.0268139	Yes	*
Adhesion-U-Net-SIM3 vs. Adhesion-U-Net-SIM15	0.000350366	Yes	***
Factin-GroundTruth vs. Factin-U-Net-SIM3	0.638876	No	NA
Factin-GroundTruth vs. Factin-U-Net-SIM15	0.00705038	Yes	**
Factin-U-Net-SIM3 vs. Factin-U-Net-SIM15	0.00580986	Yes	**
Microtubule-GroundTruth vs. Microtubule-U-Net-SIM3	0.0380684	Yes	*
Microtubule-GroundTruth vs. Microtubule-U-Net-SIM15	0.0642072	Yes	*
Microtubule-U-Net-SIM3 vs. Microtubule-U-Net-SIM15	1.48798e-06	Yes	****
Mito-GroundTruth vs. Mito-U-Net-SIM3	0.0845546	Yes	*
Mito-GroundTruth vs. Mito-U-Net-SIM15	0.915974	No	NA
Mito-U-Net-SIM3 vs. Mito-U-Net-SIM15	0.233537	No	NA

## Sheet: Supp Table 4 - Adhesion
Supp Table 4	Average			Low light SIM			U-Net-SIM15			scU-Net
	PSNR	NRMSE	SSIM	PSNR	NRMSE	SSIM	PSNR	NRMSE	SSIM	PSNR	NRMSE	SSIM
Sample-1	20.174	0.674868	0.307126	17.6814	0.73461	0.332395	24.4375	0.391973	0.616511	25.479	0.350815	0.645068
Sample-2	20.2582	0.688771	0.295475	20.6597	0.61656	0.339639	22.7146	0.475384	0.560913	23.7083	0.453378	0.568907
Sample-3	17.8026	1.0795	0.215727	17.3426	0.91786	0.279636	22.9449	0.58854	0.57006	24.4514	0.529939	0.575171
Sample-4	19.3935	0.790678	0.310308	19.4	0.716408	0.38692	24.2773	0.446587	0.630423	23.3504	0.451311	0.599688
Sample-5	19.4048	1.01787	0.189948	19.727	0.818635	0.31388	24.4772	0.544273	0.582777	25.4489	0.494234	0.608309
Sample-6	20.9345	0.614943	0.337248	17.8147	0.805436	0.316716	23.7312	0.422073	0.640968	23.9075	0.410617	0.616433
Sample-7	17.1793	1.26053	0.141648	17.2229	0.822374	0.146538	22.2728	0.692248	0.493704	22.5132	0.650604	0.458676
Sample-8	18.668	1.55358	0.159123	18.8622	1.14838	0.321709	25.2815	0.610563	0.534286	25.6982	0.608145	0.538445
Sample-9	20.3819	0.675509	0.313049	23.8301	0.408181	0.559742	25.9869	0.391362	0.673868	25.2563	0.37241	0.675635
Sample-10	18.1404	0.777097	0.26348	17.6204	0.734691	0.348841	22.8245	0.518309	0.5611	22.6447	0.460906	0.548315
Sample-11	20.232	0.657578	0.258487	19.0575	0.657001	0.330268	25.2102	0.367484	0.789889	24.7956	0.356805	0.750137
Sample-12	19.1234	1.12923	0.1756	13.7083	1.24707	0.181596	23.8979	0.614468	0.578357	23.465	0.572155	0.552047
Sample-13	16.4674	1.83254	0.118342	16.1377	1.82442	0.189121	26.6658	0.690401	0.627316	25.4854	0.632869	0.577821
Sample-14	15.8693	0.980651	0.294571	18.1837	0.777148	0.390338	21.2365	0.537945	0.521476	21.6446	0.484297	0.538438
Sample-15	18.6982	0.96048	0.201094	19.5612	0.748597	0.368362	23.7335	0.499516	0.596378	22.7467	0.489048	0.570853
Sample-16	19.741	1.11804	0.221441	19.7598	0.691558	0.352771	23.6839	0.618441	0.522246	24.2806	0.543952	0.506351
Sample-17	19.8268	0.877375	0.216706	20.8729	0.593833	0.41095	23.999	0.532186	0.574073	24.8093	0.485696	0.573715
Sample-18	18.7376	0.690832	0.363909	19.731	0.609874	0.416383	22.8664	0.449604	0.54065	23.2639	0.407874	0.562946
Sample-19	20.0883	0.88153	0.229408	19.697	0.606736	0.354146	25.2798	0.457771	0.655728	25.5643	0.42911	0.627067
Sample-20	13.3589	1.47457	0.20299	18.277	0.978116	0.342454	20.3889	0.775528	0.440299	18.8545	0.82106	0.402085
Sample-21	17.0035	1.02256	0.237826	19.2054	0.722973	0.33461	23.4647	0.509722	0.511205	23.0924	0.485104	0.50633
Sample-22	17.9592	0.9155	0.20013	16.0367	1.01603	0.247237	22.0912	0.533982	0.669785	22.4641	0.537332	0.661041
Sample-23	13.4753	1.44248	0.16605	19.8289	0.858042	0.398257	17.9096	0.876969	0.35974	18.8234	0.78923	0.384127
Sample-24	15.2856	1.42849	0.186054	18.2033	0.984901	0.336013	20.4721	0.820568	0.440767	21.2158	0.78852	0.444808
Sample-25	18.6713	0.761269	0.241215	20.5011	0.562368	0.451705	21.9379	0.511999	0.534413	22.8895	0.466549	0.54519
Sample-26	15.9842	1.23671	0.146418	17.7852	0.880593	0.318152	21.7848	0.72607	0.386381	22.3243	0.697715	0.3924
Sample-27	15.0216	0.987475	0.186101	16.4974	0.732305	0.347776	18.568	0.648746	0.429388	22.3765	0.529377	0.521127
Sample-28	17.4799	1.13779	0.189063	21.4102	0.801995	0.356258	28.3807	0.50918	0.666595	26.0868	0.525247	0.612039
Sample-29	18.7631	0.872113	0.237841	20.7663	0.663638	0.351674	22.3418	0.607272	0.415633	22.9245	0.565556	0.441026
Sample-30	16.5769	1.11435	0.185587	14.5846	1.24598	0.249389	20.6835	0.709779	0.459222	22.1895	0.620187	0.464189
Sample-31	17.681	1.05229	0.147423	20.7643	0.701995	0.17715	22.5669	0.60459	0.57606	21.907	0.5755	0.559096
Sample-32	18.7095	0.95526	0.28251	17.8337	0.888969	0.343496	22.76	0.587357	0.567228	23.6147	0.522517	0.586499
Average	18.0341	1.0207	0.225684	18.7051	0.828665	0.331066	23.0897	0.570965	0.553982	23.3524	0.534627	0.550437
STD	1.97814	0.293097	0.0621394	2.05413	0.262597	0.0829751	2.18346	0.12553	0.0946116	1.7804	0.120103	0.084134
Significance test	P<0.0001: ****; 0.0001<P<0.001: ***; 0.001<P<0.01: **; 0.01<P<0.05: *
PSNR
TTest	P Value	Significant?	Summary
Average vs. Low light SIM	0.122747	NO	NA
Average vs. U-Net-SIM15	1.07096e-16	Yes	****
Average vs. scU-Net	1.38619e-20	Yes	****
Low light SIM vs. U-Net-SIM15	4.86024e-11	Yes	****
Low light SIM vs. scU-Net	5.13767e-12	Yes	****
U-Net-SIM15 vs. scU-Net	0.187485	NO	NA
NRMSE
TTest
Average vs. Low light SIM	5.7426e-06	Yes	****
Average vs. U-Net-SIM15	1.30565e-13	Yes	****
Average vs. scU-Net	1.45981e-14	Yes	****
Low light SIM vs. U-Net-SIM15	3.20995e-07	Yes	****
Low light SIM vs. scU-Net	2.64456e-08	Yes	****
U-Net-SIM15 vs. scU-Net	5.97213e-07	Yes	****
SSIM
TTest
Average vs. Low light SIM	7.75137e-10	Yes	****
Average vs. U-Net-SIM15	4.00701e-19	Yes	****
Average vs. scU-Net	4.7899e-21	Yes	****
Low light SIM vs. U-Net-SIM15	2.30502e-11	Yes	****
Low light SIM vs. scU-Net	1.70984e-12	Yes	****
U-Net-SIM15 vs. scU-Net	0.496931	NO	NA

## Sheet: Supp Table 4 - F-actin
Supp Table 4	Average			Low light SIM			U-Net-SIM15			scU-Net
	PSNR	NRMSE	SSIM	PSNR	NRMSE	SSIM	PSNR	NRMSE	SSIM	PSNR	NRMSE	SSIM
Sample-1	13.8771	1.36929	0.131708	4.23184	3.26862	0.269006	20.549	0.675837	0.414253	13.9438	1.42503	0.296013
Sample-2	22.0582	1.02646	0.285102	21.6207	0.790377	0.503503	21.8146	0.952265	0.422601	25.6685	0.638755	0.572402
Sample-3	18.7344	0.822376	0.251263	20.0076	0.657381	0.446253	18.4326	0.698729	0.365796	20.2307	0.621179	0.4643
Sample-4	12.5713	2.01339	0.0771597	5.38324	3.17139	0.293505	13.133	1.69507	0.274721	11.7875	2.24109	0.268999
Sample-5	19.8308	0.706405	0.234663	20.9016	0.571076	0.403671	19.2587	0.696645	0.30006	12.164	1.46687	0.247424
Sample-6	18.3676	0.995961	0.208954	15.9602	0.946941	0.365275	17.0191	0.890995	0.298703	14.5575	1.331	0.335372
Sample-7	16.3529	1.05936	0.234566	4.14828	3.21837	0.274064	15.1514	1.2426	0.273865	21.1576	0.43742	0.518445
Sample-8	15.1428	1.04167	0.193429	4.70056	3.0585	0.287913	17.5579	0.892009	0.358867	19.4408	0.603275	0.519805
Sample-9	21.9146	0.456324	0.406849	10.8354	1.60969	0.680404	21.9429	0.378003	0.716192	25.0228	0.314443	0.707323
Sample-10	20.3402	0.711523	0.404709	10.2081	2.20212	0.53486	24.6181	0.363564	0.774681	25.6098	0.330209	0.795841
Sample-11	19.0578	0.783309	0.264871	18.7769	0.845216	0.444086	20.9939	0.778994	0.370853	21.5622	0.692193	0.425829
Sample-12	18.6095	0.616164	0.354624	3.42789	3.08404	0.267737	24.81	0.302652	0.640894	25.1474	0.298313	0.694729
Sample-13	18.0294	0.98667	0.234579	21.7966	0.768051	0.496666	18.8401	0.991934	0.325513	21.1378	0.765821	0.439967
Sample-14	14.8334	1.19956	0.150384	4.31471	3.26735	0.236942	14.5935	1.19804	0.290867	17.8105	0.735419	0.449372
Sample-15	17.2359	0.844687	0.250337	4.43495	3.27258	0.182913	23.2843	0.434906	0.626615	23.6261	0.419007	0.611611
Sample-16	18.9446	0.970102	0.233996	20.5534	0.704099	0.462885	20.3074	0.815211	0.361774	22.6632	0.691134	0.460433
Sample-17	13.9054	1.75168	0.130038	4.84506	3.23425	0.29187	13.8846	1.87058	0.282989	11.9838	2.12159	0.285807
Sample-18	11.9197	1.69567	0.0773942	5.9862	2.84529	0.31578	12.8334	1.62708	0.225574	21.2287	0.646693	0.497785
Sample-19	18.2225	0.691935	0.293156	12.6696	1.496	0.595204	22.2839	0.460094	0.640783	19.3965	0.524384	0.548071
Sample-20	17.954	0.955435	0.246323	6.33111	3.40229	0.523423	20.2422	0.701452	0.542459	22.0171	0.61026	0.548974
Sample-21	16.4859	1.08952	0.129704	20.2624	0.696254	0.444792	19.1353	0.886626	0.32546	18.5248	0.851844	0.400545
Sample-22	16.8637	1.0443	0.161164	19.4314	0.677994	0.508992	20.4716	0.718577	0.472005	20.2278	0.760715	0.411096
Sample-23	19.7438	0.82149	0.279739	19.224	0.713804	0.442123	19.6094	0.711143	0.320614	19.7714	0.640972	0.403116
Sample-24	19.0174	0.607741	0.351277	4.5548	3.17448	0.272055	23.9927	0.390121	0.642252	23.3374	0.39939	0.661368
Sample-25	17.3774	0.998508	0.145298	19.9922	0.610005	0.525799	19.9134	0.75287	0.405144	20.0501	0.74575	0.405979
Sample-26	14.1675	1.18452	0.134995	4.75057	2.82302	0.239749	14.113	1.1158	0.251895	14.2093	1.20968	0.217512
Sample-27	13.6972	1.6014	0.127305	4.44546	3.5157	0.267031	14.1625	1.54916	0.192078	12.5786	1.75685	0.205681
Sample-28	16.4157	0.952644	0.186522	2.35041	3.40665	0.0626294	19.5516	0.700608	0.464134	19.1166	0.747172	0.392922
Sample-29	14.8989	1.26665	0.0977952	4.11627	3.41092	0.223233	15.2271	1.24027	0.190975	13.8437	1.34801	0.270629
Sample-30	12.9514	1.45102	0.0896752	16.4191	1.1303	0.364362	17.5747	0.900555	0.419943	17.5261	0.877546	0.422412
Sample-31	18.5137	0.807277	0.345623	2.66861	4.24126	0.311622	23.1416	0.463545	0.763154	22.388	0.451629	0.786506
Sample-32	16.4464	0.98226	0.244072	7.25594	3.06613	0.536762	24.2182	0.486078	0.669357	23.2711	0.500897	0.633506
Sample-33	18.4888	0.808808	0.205161	18.2646	0.722516	0.451751	18.8205	0.693538	0.339041	19.0762	0.724194	0.419232
Sample-34	22.5534	0.665289	0.409498	22.6997	0.593666	0.511056	24.357	0.481715	0.543318	17.4177	1.09286	0.346376
Sample-35	16.5377	0.970617	0.166587	3.86578	3.04741	0.143634	21.136	0.590337	0.54925	20.1894	0.638215	0.552549
Sample-36	17.5499	1.04114	0.170407	23.6922	0.519146	0.656819	23.1493	0.532897	0.631855	22.4969	0.567949	0.620458
Sample-37	17.6521	0.875544	0.229854	3.99896	3.18724	0.266437	18.4251	0.814223	0.319904	17.4987	0.868825	0.359146
Sample-38	13.9599	1.47844	0.130781	4.22685	4.05542	0.269284	21.8607	0.64342	0.426886	12.2025	1.92177	0.224512
Sample-39	15.8708	1.37017	0.125913	3.61083	3.86776	0.201943	15.9798	1.35698	0.234441	16.1388	1.22098	0.31993
Sample-40	16.9703	0.92852	0.173072	20.5673	0.563451	0.517756	19.369	0.681983	0.475712	19.1893	0.694307	0.450697
Sample-41	17.7337	0.889367	0.22291	21.4026	0.589825	0.55315	20.1928	0.676443	0.507406	18.4903	0.748151	0.425092
Sample-42	17.302	1.34677	0.227547	3.18141	4.64554	0.239424	16.3543	1.55112	0.318105	14.7341	1.7701	0.297259
Sample-43	18.3459	0.875207	0.183113	21.2085	0.608115	0.45957	19.5548	0.745881	0.329044	20.2892	0.701156	0.447804
Sample-44	17.0605	0.733244	0.182392	4.3481	2.81505	0.212852	23.3253	0.34885	0.727115	24.3839	0.341629	0.675097
Sample-45	21.1309	0.483151	0.374137	9.16727	1.84768	0.654345	21.4713	0.416517	0.73378	22.4732	0.386189	0.699507
Sample-46	18.2812	1.1092	0.170666	17.865	0.748016	0.365222	19.7846	0.935657	0.300153	18.0328	1.11338	0.269733
Sample-47	15.4091	1.06123	0.152474	6.8454	2.67939	0.520874	18.8805	0.672318	0.56787	19.2291	0.665766	0.542863
Sample-48	18.2146	1.01301	0.211981	3.5172	3.77056	0.195176	20.8992	0.676271	0.543868	18.1486	0.825949	0.497271
Sample-49	16.1775	0.955712	0.138351	22.7083	0.672042	0.584219	21.4664	0.738063	0.471302	21.9149	0.656502	0.479285
Sample-50	15.3738	1.27735	0.133239	4.14758	3.58839	0.309935	18.474	0.905394	0.429426	18.087	0.881094	0.537538
Sample-51	16.7686	0.905862	0.129322	18.0818	0.677409	0.416886	19.5496	0.687811	0.346119	17.9537	0.793531	0.378286
Sample-52	12.686	1.67472	0.153773	5.13832	2.85367	0.279103	14.4528	1.2203	0.328484	11.726	1.71822	0.336669
Sample-53	15.0572	1.00535	0.0870391	4.55365	2.7254	0.214752	16.2923	0.922178	0.296131	21.4806	0.543575	0.468876
Sample-54	14.4374	1.47465	0.212872	4.49812	3.79131	0.223443	13.6303	1.65918	0.22624	14.178	1.61659	0.208784
Sample-55	18.4057	0.859372	0.190951	16.401	0.79478	0.413261	19.7146	0.701778	0.32032	20.3609	0.675944	0.37663
Sample-56	14.7475	1.50512	0.0894199	4.83792	2.55165	0.262884	19.6187	0.777352	0.401179	14.3353	1.6114	0.296247
Sample-57	10.1025	1.98395	0.0577725	7.17951	2.54094	0.270448	19.7419	0.733002	0.318948	9.21325	2.13833	0.226594
Sample-58	12.5171	1.38235	0.102926	5.21664	3.19595	0.208834	13.1445	1.30833	0.257225	12.1498	1.64159	0.230122
Sample-59	17.3002	1.06946	0.202194	2.70155	5.49591	0.524982	18.9263	0.769729	0.395469	17.918	0.96437	0.296153
Sample-60	18.0424	0.799056	0.272611	6.03779	3.22521	0.61643	22.6332	0.520809	0.588945	20.5326	0.528587	0.580018
Sample-61	17.7731	1.14567	0.139463	19.0293	0.823963	0.438911	18.8554	0.882469	0.320002	20.5366	0.828311	0.394508
Sample-62	15.0863	1.20355	0.119771	3.85105	3.20751	0.262058	15.4985	1.16692	0.227181	15.1169	1.21328	0.359299
Sample-63	18.9908	0.988664	0.215736	21.3444	0.714618	0.58252	18.5673	0.861066	0.349249	19.2384	0.801949	0.392781
Sample-64	12.9003	1.6264	0.132827	4.63305	3.46113	0.251352	12.7753	1.70003	0.257559	16.0736	1.13339	0.421631
Sample-65	17.6723	0.909175	0.137749	18.2377	0.770522	0.39032	18.2611	0.815671	0.265267	15.2936	1.0174	0.297798
Sample-66	19.051	0.687912	0.274934	21.1934	0.497842	0.624511	24.1933	0.348087	0.717902	23.197	0.391389	0.665017
Sample-67	24.467	0.327342	0.416732	20.0796	0.52603	0.466202	17.0171	0.75359	0.339356	16.5735	0.713547	0.383229
Sample-68	13.9308	1.67746	0.179444	3.65987	4.96929	0.310003	20.0415	0.850219	0.514194	18.3373	0.994835	0.570664
Sample-69	17.9623	0.687851	0.273633	3.40817	3.11306	0.225248	18.8115	0.649512	0.444002	21.7355	0.472069	0.507956
Sample-70	17.7948	1.04848	0.212635	21.4967	0.700893	0.47307	22.1133	0.723655	0.39414	21.803	0.756529	0.412773
Sample-71	15.056	1.59712	0.0995387	4.25312	3.24065	0.227103	18.777	1.05166	0.288641	14.2055	1.70318	0.280693
Sample-72	20.6078	0.645228	0.34853	20.4587	0.576641	0.466396	21.9636	0.472794	0.5371	22.2714	0.416781	0.594944
Sample-73
Sample-74
Average	16.9507	1.06379	0.202989	11.0863	2.20633	0.379684	19.177	0.841941	0.419544	18.6837	0.912478	0.440886
STD	2.6719	0.355655	0.0884019	7.64482	1.38012	0.144964	3.17349	0.363053	0.155042	3.88614	0.484083	0.146265
Significance test	P<0.0001: ****; 0.0001<P<0.001: ***; 0.001<P<0.01: **; 0.01<P<0.05: *
PSNR
TTest	P Value	Significant?	Summary
Average vs. Low light SIM	1.43008e-10	Yes	****
Average vs. U-Net-SIM15	1.57944e-09	Yes	****
Average vs. scU-Net	1.70542e-05	Yes	****
Low light SIM vs. U-Net-SIM15	5.70157e-14	Yes	****
Low light SIM vs. scU-Net	2.26621e-12	Yes	****
U-Net-SIM15 vs. scU-Net	0.177155	NO	NA
NRMSE
TTest
Average vs. Low light SIM	6.64702e-11	Yes	****
Average vs. U-Net-SIM15	3.5011e-10	Yes	****
Average vs. scU-Net	6.3365e-05	Yes	****
Low light SIM vs. U-Net-SIM15	4.37119e-13	Yes	****
Low light SIM vs. scU-Net	3.94328e-12	Yes	****
U-Net-SIM15 vs. scU-Net	0.110887	NO	NA
SSIM
TTest
Average vs. Low light SIM	2.05411e-17	Yes	****
Average vs. U-Net-SIM15	1.2672e-23	Yes	****
Average vs. scU-Net	6.48178e-27	Yes	****
Low light SIM vs. U-Net-SIM15	0.0427302	Yes	*
Low light SIM vs. scU-Net	0.00248317	Yes	**
U-Net-SIM15 vs. scU-Net	0.0417349	Yes	*

## Sheet: Supp Table 4 - Microtubules
	Average			Low light SIM			U-Net-SIM15			scU-Net
	PSNR	NRMSE	SSIM	PSNR	NRMSE	SSIM	PSNR	NRMSE	SSIM	PSNR	NRMSE	SSIM
Sample-1	14.9027	1.94793	0.119335	18.1296	1.34419	0.266659	24.8226	0.639244	0.808412	24.2776	0.516234	0.809171
Sample-2	17.4612	1.1618	0.173767	20.5887	0.812852	0.473907	22.9088	0.592775	0.770499	23.0528	0.573803	0.75464
Sample-3	17.9988	1.86281	0.152766	20.6572	1.23978	0.395703	31.2721	0.30222	0.95797	32.2546	0.302236	0.965665
Sample-4	13.6391	2.51712	0.0616995	17.4435	1.4241	0.207693	29.2986	0.327225	0.90025	28.6358	0.366507	0.862464
Sample-5	19.6708	1.3707	0.209527	23.6736	0.76966	0.477535	37.7991	0.202576	0.977116	37.6961	0.191683	0.974469
Sample-6	16.0985	1.58114	0.135302	20.1697	0.752959	0.394326	29.9637	0.323275	0.906916	30.5448	0.299629	0.930041
Sample-7	15.6065	1.78238	0.0897221	19.3699	1.14519	0.329047	32.8722	0.301023	0.956036	30.679	0.321875	0.941873
Sample-8	16.4974	1.18944	0.176106	21.5508	0.699692	0.500201	28.4533	0.296733	0.91074	28.4686	0.292575	0.918038
Sample-9	13.386	2.21516	0.0848951	17.2777	1.36375	0.2623	30.7564	0.354792	0.911736	30.4999	0.372725	0.898578
Sample-10	15.341	1.28514	0.163668	20.8057	0.809097	0.513427	25.0072	0.397884	0.841627	25.0125	0.405022	0.842162
Sample-11	14.9922	1.53074	0.147159	20.1493	0.887136	0.459352	27.3865	0.34896	0.89812	27.3755	0.353815	0.897118
Sample-12	15.3033	2.09176	0.0933132	15.5218	1.51833	0.177746	25.8437	0.585628	0.792147	24.9771	0.707573	0.717008
Sample-13	15.17	1.29139	0.135318	17.6399	0.86044	0.437095	19.4704	0.650503	0.625773	20.893	0.700339	0.596781
Sample-14	15.4004	2.18705	0.121905	18.4618	1.34464	0.289739	25.9446	0.584062	0.795479	24.0843	0.679559	0.748917
Sample-15	16.6079	1.25734	0.265191	21.3465	0.705892	0.462538	28.0052	0.378388	0.877502	28.4337	0.342656	0.890532
Sample-16	16.6485	1.04575	0.354434	23.1494	0.571707	0.601076	22.0957	0.587932	0.726597	23.5663	0.523374	0.766962
Sample-17	14.7356	1.84883	0.0925057	16.8665	1.31697	0.253446	28.0923	0.460067	0.882393	28.6252	0.418374	0.884013
Sample-18	12.3963	2.45204	0.0772689	17.492	1.2398	0.259075	29.9333	0.28939	0.936737	29.483	0.283578	0.942607
Sample-19	15.1941	1.12702	0.272925	22.8729	0.55801	0.658144	20.3551	0.753014	0.492124	19.7681	0.710254	0.550983
Sample-20	14.8279	1.81468	0.0947888	18.1686	1.17501	0.275433	27.592	0.451142	0.891632	27.5136	0.451961	0.873154
Sample-21	16.8241	1.33527	0.219287	19.9324	0.843917	0.459842	22.6488	0.662727	0.756907	23.4003	0.65625	0.756284
Sample-22	13.3861	2.22413	0.101059	17.0491	1.30987	0.257393	27.5127	0.369578	0.830706	29.3394	0.318574	0.910109
Sample-23	13.4217	1.45325	0.210918	20.3061	0.727327	0.565542	20.4099	0.772657	0.577259	20.9125	0.714322	0.602439
Sample-24	14.8377	1.29413	0.210343	16.9302	0.895806	0.384861	18.1367	0.802792	0.566507	20.1588	0.677452	0.649163
Sample-25	14.4021	1.7843	0.106367	17.3076	1.1897	0.296929	22.5953	0.707612	0.662969	22.8341	0.707714	0.668077
Sample-26	12.8038	2.32662	0.0816984	17.8589	1.15376	0.263736	32.4137	0.249284	0.943376	30.9229	0.251881	0.950506
Sample-27	14.3294	1.15582	0.19855	18.5491	0.685788	0.545233	19.0403	0.740835	0.577153	20.294	0.631194	0.646255
Sample-28	15.2045	1.4322	0.16168	19.3793	0.777922	0.434707	25.6046	0.396039	0.84318	26.6925	0.397025	0.854123
Sample-29	15.9986	0.990102	0.306587	23.0099	0.543833	0.653339	21.1482	0.720403	0.574967	21.5976	0.674046	0.608441
Sample-30	15.2041	1.8876	0.14139	19.6704	1.10105	0.343589	27.8603	0.495271	0.85033	26.4825	0.512148	0.800205
Sample-31	14.5116	1.42381	0.219244	20.2518	0.645026	0.501982	21.3665	0.715045	0.66242	22.1502	0.634626	0.658319
Sample-32	17.2849	1.2907	0.273291	22.7767	0.610035	0.561028	23.8802	0.558736	0.832631	24.3315	0.585098	0.822377
Sample-33	17.4065	1.10197	0.274484	24.4994	0.557096	0.652658	29.7625	0.266133	0.918555	30.8433	0.230699	0.937876
Sample-34	12.8547	1.58325	0.101613	15.5248	1.05489	0.277394	20.9314	0.715897	0.649196	20.2095	0.636473	0.612101
Sample-35	17.2877	1.39747	0.224109	24.5226	0.659242	0.54657	29.6775	0.285848	0.889776	31.8343	0.265913	0.924383
Sample-36	15.4547	1.24629	0.219676	20.4837	0.715939	0.480824	22.027	0.57664	0.738083	22.6223	0.532607	0.758414
Sample-37	18.4155	1.19999	0.22024	23.2447	0.676566	0.567098	32.4702	0.296441	0.951688	32.2736	0.292254	0.959425
Sample-38	15.9513	1.20444	0.232765	20.8567	0.719656	0.517334	19.4749	0.754975	0.630836	20.4204	0.677431	0.680315
Sample-39	15.1383	1.61465	0.137533	21.7698	0.800842	0.434679	31.0374	0.335739	0.919427	26.964	0.368804	0.846845
Sample-40	13.8629	1.43425	0.257607	21.1817	0.561776	0.535554	22.8386	0.599514	0.739182	23.0611	0.524028	0.755623
Sample-41	16.4299	1.28464	0.154644	22.7603	0.630612	0.534834	31.4253	0.303219	0.946161	30.698	0.268889	0.948743
Sample-42	14.1104	1.59069	0.117833	21.0535	0.777252	0.431585	28.7703	0.333639	0.906233	26.3	0.370251	0.833915
Sample-43	15.4574	1.84746	0.11566	19.2437	1.17176	0.328979	22.3962	0.732202	0.664307	23.3391	0.652793	0.718998
Sample-44	18.0146	1.55212	0.238113	24.4267	0.745602	0.579317	30.4755	0.337762	0.93592	29.1244	0.306387	0.928345
Sample-45	13.9641	1.34988	0.287672	20.1976	0.655129	0.571284	23.2273	0.627143	0.755088	21.3359	0.619667	0.755198
Sample-46	17.6608	1.58908	0.165376	23.9338	0.829242	0.512355	31.8878	0.358544	0.933533	32.3809	0.305949	0.937734
Sample-47	18.0905	1.06132	0.325377	24.135	0.54618	0.619312	25.5641	0.513542	0.857794	26.2036	0.473257	0.881319
Sample-48	18.4718	1.31331	0.231314	21.2278	0.789752	0.463844	31.0623	0.380838	0.896649	29.8878	0.410059	0.869968
Sample-49	14.8922	1.20688	0.318578	23.4405	0.541612	0.652806	21.7502	0.681925	0.649106	22.647	0.592171	0.710857
Sample-50	16.4964	1.91252	0.157398	19.8951	0.959988	0.355615	27.4221	0.327238	0.89409	30.3845	0.313728	0.940682
Sample-51	16.2516	1.23936	0.255287	22.0652	0.609018	0.563726	24.9888	0.567279	0.807331	25.7383	0.528406	0.835014
Sample-52	16.0209	1.62465	0.182758	21.7433	0.846009	0.4859	30.9605	0.303615	0.925129	30.1964	0.323229	0.919081
Sample-53	13.2995	2.59547	0.113592	18.4141	1.64093	0.293303	27.0265	0.546009	0.828394	26.1631	0.621117	0.817968
Sample-54	17.6787	1.35963	0.197349	24.1971	0.843113	0.519482	30.4274	0.428342	0.878073	30.1018	0.434659	0.874851
Sample-55	15.1992	1.27968	0.248553	22.7604	0.577446	0.61513	20.6178	0.736307	0.614791	21.4729	0.702866	0.650878
Sample-56	13.9826	2.98291	0.0845515	17.1667	1.97386	0.183498	28.9446	0.52086	0.909389	28.2581	0.526208	0.907368
Sample-57	19.2327	1.24718	0.21306	22.3776	0.77811	0.425953	31.1602	0.316005	0.956573	31.8306	0.291722	0.958733
Sample-58	13.1003	4.3846	0.0653065	19.8584	1.7669	0.241057	33.1422	0.407781	0.920269	34.5234	0.365928	0.943652
Sample-59	15.1911	1.64418	0.108899	20.106	0.889249	0.355731	29.5904	0.350863	0.925868	31.0201	0.277488	0.938879
Sample-60	15.9284	1.30439	0.313102	22.1916	0.705533	0.612367	20.922	0.674478	0.692364	23.1987	0.606805	0.737628
Sample-61	20.1356	1.21334	0.295073	24.0492	0.728019	0.499631	34.5122	0.284891	0.966271	33.3566	0.290322	0.962604
Sample-62	15.9483	1.5787	0.14313	18.9913	1.04701	0.333479	25.4682	0.606263	0.751402	22.3278	0.656492	0.660818
Sample-63	15.0441	1.13409	0.242374	20.1964	0.635401	0.552281	20.0277	0.731389	0.556419	20.4307	0.660602	0.574836
Sample-64	16.6429	1.29479	0.150296	17.2	1.1264	0.312967	20.479	0.851971	0.635458	20.5732	0.839621	0.61617
Sample-65	15.3996	1.47879	0.168129	19.8792	0.740443	0.500558	27.4481	0.397422	0.840976	27.5638	0.414403	0.815964
Sample-66	16.8092	1.36157	0.207446	21.8002	0.771989	0.559751	30.8043	0.270175	0.936463	32.1385	0.243417	0.960736
Sample-67	15.6495	1.52798	0.167258	21.2939	0.95552	0.40586	24.4938	0.551906	0.713015	23.9206	0.554588	0.715455
Sample-68	16.8819	1.6101	0.245396	20.1467	0.991358	0.438958	30.4683	0.289581	0.943036	32.8301	0.285608	0.954691
Sample-69	14.7498	1.49767	0.239432	20.7623	0.674703	0.543222	26.7047	0.344796	0.878251	26.444	0.373476	0.871626
Sample-70	20.3205	1.36926	0.353918	25.7226	0.746159	0.647161	37.6504	0.218635	0.977393	36.6428	0.241737	0.974876
Sample-71	14.1752	1.68207	0.09718	15.7638	1.35239	0.260561	19.0486	0.990562	0.44989	19.0136	0.939736	0.432491
Sample-72	14.7327	1.5709	0.189384	18.9778	0.880953	0.397601	22.4426	0.718786	0.701889	22.4142	0.660078	0.73907
Sample-73	14.9704	1.848	0.273548	25.4663	0.63673	0.692164	30.2313	0.356767	0.900354	30.001	0.365147	0.901551
Sample-74	15.1897	2.65339	0.0959855	17.2037	2.28489	0.194541	28.2074	0.706995	0.7827	31.1903	0.536203	0.920732
Sample-75	15.8582	2.41273	0.108523	19.4432	1.58752	0.274601	32.3204	0.465594	0.91871	33.5453	0.409839	0.962686
Sample-76	13.8165	3.4484	0.087295	14.3219	2.62895	0.130912	30.5575	0.512604	0.902356	30.7404	0.515131	0.910056
Sample-77	17.7291	1.24749	0.189982	19.3197	0.821519	0.427544	28.8304	0.328078	0.918655	28.723	0.316455	0.912864
Sample-78	14.2773	1.54407	0.108662	19.067	0.906046	0.347618	27.0318	0.349835	0.902816	27.0763	0.356368	0.907213
Sample-79	14.3571	2.09225	0.0725677	15.6068	1.67592	0.184173	29.904	0.415316	0.927526	31.7569	0.369639	0.936491
Sample-80	13.2791	2.01408	0.0846645	19.1614	1.35775	0.304288	30.3599	0.405126	0.899956	28.2937	0.444855	0.856565
Sample-81	17.2904	1.26757	0.173602	17.8855	1.03072	0.390592	21.1695	0.734263	0.697747	21.3637	0.714631	0.691441
Sample-82	15.1679	1.61874	0.148486	19.7238	0.974577	0.41064	23.5867	0.549365	0.781612	23.7065	0.570428	0.782856
Sample-83	18.0299	0.941309	0.351352	22.9911	0.610001	0.665474	22.2786	0.598357	0.763213	21.8934	0.552802	0.770703
Sample-84	16.8675	2.62787	0.113957	19.4717	1.94389	0.251041	28.8492	0.552451	0.90448	28.9529	0.598844	0.904816
Sample-85	10.7742	3.6446	0.0547499	15.9706	2.34536	0.146142	29.4175	0.494106	0.939852	32.4376	0.444828	0.944512
Sample-86	17.0084	1.31591	0.184889	21.609	0.821376	0.48994	24.0806	0.591069	0.734203	23.5396	0.591797	0.719983
Sample-87	15.6511	1.53337	0.143584	18.4853	1.07926	0.319202	21.4725	0.524184	0.693065	23.8196	0.465058	0.786718
Sample-88	15.1058	1.23237	0.162113	22.0934	0.672679	0.552968	25.8322	0.482837	0.820134	23.6722	0.504306	0.78459
Sample-89	13.3238	1.57553	0.0990304	17.3799	1.13524	0.353456	18.9542	0.859603	0.506696	18.0178	0.954982	0.450145
Sample-90	18.084	1.38709	0.31852	21.5157	0.968789	0.499983	30.6327	0.382428	0.939536	29.2825	0.455254	0.914579
Sample-91	15.5897	2.51065	0.166509	20.282	1.31323	0.309296	34.5384	0.306971	0.968748	34.997	0.28718	0.972699
Sample-92	17.8215	1.30122	0.304238	22.1701	0.935008	0.494789	31.4118	0.37753	0.953758	30.2686	0.404872	0.918791
Sample-93	21.1836	1.20253	0.371465	26.3128	0.626447	0.622413	31.2767	0.324946	0.927125	30.3535	0.384444	0.913611
Sample-94	15.0933	2.00935	0.120993	19.2955	1.32749	0.275378	31.5616	0.465588	0.910571	34.6134	0.343785	0.960199
Sample-95	15.5897	1.16409	0.194114	18.3775	0.830321	0.480872	19.8571	0.656248	0.629956	21.2095	0.582392	0.67187
Sample-96	15.6006	1.32549	0.14283	18.0926	1.0827	0.336157	24.3478	0.526393	0.792125	24.9798	0.504397	0.865697
Sample-97	15.8726	1.50545	0.128142	16.0002	1.20505	0.276112	21.9501	0.625281	0.669434	22.9222	0.527283	0.710373
Sample-98	14.8672	2.62114	0.0719199	15.8709	1.96143	0.181352	30.3643	0.376736	0.929147	29.3246	0.42734	0.926262
Sample-99	15.8203	1.28442	0.179816	18.97	0.81557	0.414853	27.5284	0.345437	0.884869	26.8223	0.326113	0.88923
Sample-100	16.519	2.65557	0.101203	15.1613	2.35644	0.171857	27.984	0.542483	0.881679	30.272	0.419542	0.906067
Sample-101	15.9936	1.3267	0.174072	20.5212	0.691374	0.496332	28.1763	0.349891	0.91131	28.2683	0.323541	0.918106
Sample-102	17.0925	1.1594	0.17714	18.4595	0.876478	0.42767	21.4526	0.67604	0.717316	21.7078	0.679325	0.70968
Sample-103	18.9523	1.58308	0.207732	23.0473	0.971926	0.48439	32.7516	0.293928	0.945334	32.4603	0.30483	0.946062
Sample-104	21.0474	1.04682	0.36321	19.558	0.858247	0.433449	28.4962	0.473356	0.861127	28.5679	0.473318	0.85938
Sample-105	13.9451	1.76382	0.0902414	18.1531	1.07954	0.329363	27.7924	0.382635	0.880424	28.1939	0.364897	0.887543
Sample-106	11.2665	3.73314	0.0477965	16.3591	2.16561	0.164852	30.3072	0.463065	0.901063	28.8183	0.415665	0.883376
Sample-107	14.6353	1.62722	0.251038	20.8121	0.718004	0.503426	29.8319	0.33985	0.91006	29.9811	0.338179	0.913807
Sample-108	12.412	2.61852	0.0670254	15.6231	1.65349	0.189487	27.2768	0.561644	0.798308	24.3095	0.631611	0.712426
Sample-109	18.774	1.29614	0.231823	22.642	0.788517	0.492215	28.3604	0.439066	0.866949	29.4476	0.353799	0.907595
Sample-110	15.9095	1.23291	0.273416	23.4751	0.543262	0.651392	19.9669	0.700368	0.642828	22.4321	0.625553	0.689531
Sample-111	18.6838	1.70439	0.286762	22.9711	0.868016	0.493924	29.0734	0.487619	0.906118	29.0822	0.48937	0.89359
Sample-112	15.2653	2.40704	0.125602	22.7008	1.1109	0.434756	31.3337	0.431064	0.935996	32.2205	0.388239	0.943413
Sample-113	16.5428	1.29721	0.2095	21.0967	0.776394	0.488583	30.6416	0.479547	0.915411	30.2412	0.38504	0.915731
Sample-114	15.2006	2.33186	0.164919	19.9547	1.46024	0.320385	31.2315	0.463699	0.90768	31.2766	0.422523	0.898773
Sample-115	17.7149	1.61265	0.133415	16.2535	1.51203	0.212304	22.6991	0.750547	0.763981	24.4598	0.69692	0.809537
Sample-116	13.6118	1.88066	0.0904321	16.5581	1.19462	0.262402	24.5533	0.535588	0.717351	24.1183	0.574395	0.695571
Sample-117	15.5511	1.49062	0.112027	20.0437	0.938522	0.404941	31.4407	0.269143	0.944623	32.7044	0.280419	0.954094
Sample-118	20.0683	1.27238	0.438686	22.925	0.903224	0.58937	35.1536	0.203668	0.976189	35.2178	0.205408	0.981988
Sample-119	14.9597	1.18721	0.221161	20.2802	0.591248	0.560823	28.7189	0.297171	0.912209	28.6385	0.274618	0.916489
Sample-120	15.8136	2.37909	0.111241	16.7152	1.95149	0.220129	29.9911	0.550705	0.91155	29.5314	0.558578	0.915781
Sample-121	18.2085	1.09557	0.318384	22.588	0.670519	0.527389	29.2762	0.361038	0.892318	29.2519	0.36206	0.888203
Sample-122	16.0652	1.14043	0.387858	22.4677	0.592559	0.58528	21.3602	0.654886	0.727715	22.554	0.534404	0.769434
Sample-123	17.5507	1.24099	0.301862	23.48	0.597217	0.608544	26.0711	0.485572	0.833391	26.0397	0.480789	0.841196
Sample-124	15.8984	1.40959	0.265891	22.3285	0.671461	0.52818	25.0194	0.582966	0.797881	23.3532	0.596992	0.771226
Sample-125	14.2057	1.31874	0.146446	17.5039	0.938775	0.372239	24.2262	0.497245	0.78303	24.4007	0.493238	0.785202
Sample-126	17.5537	1.42351	0.160067	23.7997	0.661059	0.526185	35.0034	0.226545	0.974896	35.6383	0.20829	0.977893
Sample-127	16.0277	1.86562	0.127328	18.8631	1.22924	0.302132	27.5272	0.506197	0.906521	25.9747	0.522992	0.855825
Sample-128	16.4331	1.49241	0.185159	21.8091	0.729719	0.475235	29.5636	0.291342	0.920851	30.0489	0.28267	0.934161
Sample-129	16.8116	2.14716	0.149025	19.2233	1.45638	0.308029	29.9186	0.350624	0.939285	32.3721	0.320981	0.966352
Sample-130	14.9235	1.34498	0.194821	20.2151	0.76329	0.514381	23.8258	0.43273	0.785526	23.2993	0.470852	0.763121
Sample-131	14.494	2.07807	0.0978417	14.9778	1.81987	0.254698	26.9464	0.587687	0.86226	28.6107	0.458432	0.890298
Sample-132	20.2779	1.41756	0.324646	22.7266	1.10987	0.462404	32.231	0.347732	0.965355	31.4936	0.384288	0.924923
Sample-133	18.4471	0.916449	0.378435	22.8494	0.614555	0.581774	21.7423	0.632987	0.682546	23.4879	0.577578	0.760799
Sample-134	15.3747	1.49841	0.154478	18.5864	0.883566	0.414117	27.1432	0.408212	0.843264	26.3404	0.451887	0.803364
Sample-135	13.3785	2.20348	0.0986716	19.5528	1.13216	0.346594	30.9888	0.392069	0.936389	31.948	0.333778	0.950627
Sample-136	14.2233	1.61234	0.184464	18.6579	0.833455	0.457415	23.7763	0.51074	0.749589	24.5437	0.568376	0.735462
Sample-137	14.9802	2.29254	0.0978785	18.3124	1.86925	0.229513	25.4098	0.741748	0.812127	28.0323	0.659607	0.898538
Sample-138	13.7588	1.84959	0.119336	20.1947	1.03157	0.381162	26.4922	0.43756	0.828607	28.4895	0.400434	0.869759
Sample-139	14.3094	1.72564	0.108642	19.2136	0.857189	0.356172	28.7339	0.419463	0.873078	28.9708	0.413392	0.875815
Sample-140	16.2766	1.44239	0.231075	24.054	0.574624	0.615446	31.7674	0.257866	0.941721	32.7499	0.24626	0.949641
Sample-141	16.9895	1.32224	0.349075	26.3986	0.517472	0.703998	30.2354	0.36045	0.90772	31.0177	0.347926	0.910522
Sample-142	16.724	1.36478	0.249336	24.0346	0.545794	0.65899	29.0459	0.325702	0.892684	29.3747	0.322244	0.896889
Sample-143	16.5012	1.44374	0.262741	22.1526	0.647888	0.592698	29.9756	0.332073	0.929689	28.7127	0.351897	0.913602
Sample-144	16.4803	1.23131	0.38194	23.2206	0.558941	0.633084	22.3788	0.578176	0.793632	23.4978	0.509158	0.820907
Sample-145	15.5611	2.28484	0.133161	21.955	1.37296	0.386114	32.425	0.420278	0.96385	32.8697	0.394751	0.959289
Sample-146	16.0762	2.00952	0.126734	17.0122	1.58348	0.223161	25.8963	0.621035	0.862706	25.7402	0.653569	0.837882
Sample-147	16.1855	1.38073	0.237678	23.4167	0.621663	0.598171	29.9416	0.314049	0.923474	31.06	0.274175	0.93699
Sample-148	14.1666	2.49944	0.0761154	20.9053	1.30307	0.340815	29.222	0.453255	0.929226	30.3004	0.43687	0.92839
Sample-149	17.5216	1.35806	0.186577	21.4909	0.815739	0.482647	33.9236	0.243483	0.960094	34.6287	0.251205	0.967741
Sample-150	14.0336	1.7799	0.14823	22.089	0.701338	0.527669	30.2837	0.312375	0.930068	30.9606	0.291423	0.940496
Sample-151	14.6441	2.06316	0.135686	21.6678	0.907601	0.428722	28.1196	0.441242	0.860661	29.8631	0.421497	0.8617
Sample-152	16.1913	1.78195	0.249449	16.8462	1.38946	0.303712	23.3785	0.697122	0.701287	24.9461	0.599697	0.796458
Sample-153	15.5773	1.25208	0.154745	18.8998	0.786332	0.466714	21.189	0.672733	0.640763	21.882	0.645808	0.611502
Sample-154	13.7659	2.43922	0.171167	18.0252	1.50506	0.305071	27.6677	0.460751	0.909285	28.114	0.439001	0.890409
Sample-155	14.3683	1.24365	0.13043	19.0539	0.797733	0.468263	22.5513	0.618008	0.653348	21.798	0.631905	0.590936
Sample-156	15.3398	2.48184	0.136882	19.9409	1.42679	0.327978	31.0718	0.409845	0.926613	30.121	0.419295	0.925469
Sample-157	15.3099	1.18818	0.270137	21.1663	0.697975	0.515434	19.9649	0.688984	0.684152	21.6229	0.596949	0.724819
Sample-158	12.5923	2.36795	0.125957	18.4544	1.32863	0.323244	31.1626	0.353718	0.932735	26.4275	0.417285	0.822541
Sample-159	15.6597	1.32346	0.135476	18.0023	0.867405	0.416215	22.2534	0.672575	0.63437	22.864	0.651954	0.605433
Sample-160	12.1436	2.53256	0.106279	18.4744	1.26953	0.307833	31.1337	0.366481	0.946306	30.301	0.372085	0.906742
Sample-161	15.0187	1.50203	0.118567	18.2026	1.02447	0.366921	22.6305	0.665986	0.641612	22.5368	0.675596	0.614231
Sample-162	14.3431	2.05756	0.11783	23.2134	1.0093	0.43939	29.2626	0.445535	0.899655	30.2388	0.381236	0.92695
Sample-163	14.68	1.85	0.211799	18.4899	1.19758	0.337778	26.9852	0.557704	0.855172	26.2127	0.555521	0.823186
Sample-164	20.934	0.982268	0.415024	25.0511	0.55992	0.657792	33.2763	0.276683	0.957729	34.557	0.240336	0.973061
Sample-165	16.0815	1.3626	0.263141	21.412	0.67536	0.560188	20.763	0.814922	0.597683	21.4284	0.729077	0.638597
Sample-166	15.3254	1.59156	0.129712	21.2196	0.849252	0.463263	27.4132	0.363729	0.882519	28.3578	0.314432	0.896973
Sample-167	16.0779	1.2145	0.273545	22.4965	0.560578	0.622918	20.752	0.713205	0.65045	22.9503	0.638667	0.693751
Sample-168	15.7783	2.35885	0.221415	20.6651	1.28316	0.400296	26.7309	0.748752	0.854946	28.0608	0.649924	0.883998
Sample-169	15.7343	1.69572	0.13498	20.3774	0.94584	0.415247	25.2811	0.500062	0.825533	25.3915	0.492223	0.854572
Sample-170	15.4264	1.12335	0.259923	22.6437	0.670993	0.544333	20.2303	0.693002	0.652261	22.1135	0.577529	0.720645
Sample-171	13.9179	2.31442	0.0817092	21.0215	1.06426	0.330447	30.6867	0.367641	0.91652	31.4543	0.339741	0.923316
Sample-172	16.0406	1.04169	0.27969	22.3659	0.569779	0.593638	22.0604	0.62394	0.714053	22.6244	0.57663	0.738373
Sample-173	14.7048	2.13368	0.18154	21.0367	0.966502	0.443615	30.22	0.441766	0.913196	30.7238	0.419188	0.92591
Sample-174	17.0042	1.07765	0.303882	24.1055	0.593196	0.631983	23.6318	0.530314	0.791871	23.5007	0.479732	0.807912
Sample-175	16.5724	1.24403	0.290162	24.2337	0.610571	0.582104	25.0042	0.534423	0.814948	25.4446	0.472016	0.843153
Sample-176	13.8921	2.19765	0.0870276	19.4033	1.21074	0.295176	29.4815	0.388068	0.876475	29.6133	0.378256	0.902286
Sample-177	16.8518	1.96646	0.240952	22.3875	0.821926	0.494881	32.0635	0.338573	0.9404	32.1065	0.324052	0.966361
Sample-178	19.2606	1.42296	0.225817	25.4103	0.888814	0.56194	32.9557	0.405267	0.915776	33.1632	0.391466	0.940504
Sample-179	16.6351	1.64542	0.137291	22.5884	0.87154	0.440264	30.5597	0.399971	0.903813	31.4452	0.373144	0.928157
Sample-180	16.787	1.35242	0.236579	23.459	0.64571	0.559038	23.4729	0.6007	0.736125	23.4782	0.531882	0.784447
Sample-181	12.4789	1.6398	0.25279	22.2408	0.580685	0.614064	22.3929	0.645164	0.688548	23.5132	0.576968	0.732108
Sample-182	18.3968	1.17052	0.197423	26.3571	0.669386	0.653111	32.2772	0.285775	0.959484	31.4674	0.293425	0.962186
Sample-183	15.0507	1.27829	0.180923	16.1486	0.976236	0.313492	20.9144	0.698671	0.70726	21.2709	0.613835	0.709302
Sample-184	19.3315	1.58785	0.306236	24.4294	0.669127	0.585789	33.0388	0.287547	0.956051	32.5172	0.283171	0.95784
Sample-185	18.4069	1.07891	0.30988	25.0039	0.607202	0.628567	22.9672	0.646141	0.753996	24.4484	0.584482	0.793793
Sample-186	13.3507	1.85461	0.148324	20.6518	0.801151	0.425515	30.8474	0.289311	0.927358	31.2831	0.268395	0.945686
Sample-187	12.0031	1.64206	0.241078	20.8041	0.706448	0.5778	19.2051	0.803801	0.573993	20.0319	0.733483	0.606499
Sample-188	14.3013	1.21831	0.164027	21.3262	0.825885	0.495759	19.1391	0.830726	0.502181	19.2455	0.756602	0.522242
Sample-189	17.5147	1.75503	0.192299	22.237	1.06624	0.423703	28.581	0.464616	0.900455	28.7777	0.468473	0.898203
Sample-190	15.3113	1.34983	0.149059	17.8542	0.910148	0.379052	19.7938	0.762525	0.588197	20.6133	0.707639	0.617502
Sample-191	15.4524	1.9042	0.124409	17.1113	1.79993	0.230519	25.1036	0.661856	0.700149	26.5005	0.549738	0.783845
Sample-192	15.6463	1.3797	0.140811	18.3024	0.898562	0.416254	20.5145	0.743309	0.602104	19.9677	0.789325	0.544388
Sample-193	14.3136	1.6643	0.231284	20.4561	0.70101	0.502253	25.6384	0.465492	0.848398	26.0113	0.450236	0.836208
Sample-194	15.5037	1.65824	0.186474	20.5898	0.91549	0.470181	27.7213	0.406181	0.888288	28.9325	0.361458	0.922922
Sample-195	14.7155	1.47598	0.244772	21.4248	0.581656	0.555929	26.2968	0.427833	0.863203	26.7786	0.381656	0.8794
Sample-196	15.8588	2.80501	0.141794	18.374	1.53876	0.231391	27.0215	0.858772	0.870553	28.3159	0.702384	0.888433
Sample-197	15.4645	1.57505	0.125771	20.5718	0.973931	0.337937	27.4543	0.55886	0.88357	26.6414	0.607854	0.847075
Sample-198	16.9828	1.74815	0.150351	17.1206	1.43972	0.221929	29.6582	0.458002	0.87307	27.1834	0.474254	0.814422
Sample-199	14.5417	1.30813	0.232828	21.6096	0.619924	0.521615	24.859	0.438084	0.84258	24.4941	0.437755	0.819743
Sample-200	17.2138	1.40175	0.148641	19.5558	0.94643	0.337023	27.9794	0.44764	0.90979	30.0433	0.348863	0.925316
Sample-201	16.3754	1.45421	0.164587	19.2152	0.991339	0.336897	23.1496	0.592279	0.747663	24.5037	0.496452	0.815058
Sample-202	15.8301	2.01314	0.131939	15.7512	1.43495	0.20789	22.8728	0.75865	0.663072	24.5159	0.629116	0.734145
Sample-203	17.0423	1.42887	0.140556	21.0261	0.878984	0.388834	29.8579	0.27142	0.921883	30.9902	0.257774	0.942454
Sample-204	16.7554	1.59465	0.153706	20.5913	0.881057	0.403485	29.6047	0.337551	0.882354	30.5124	0.310172	0.891357
Average	15.787	1.65956	0.186834	20.3969	0.987254	0.431319	26.9265	0.49302	0.8258	27.1998	0.469776	0.833032
STD	1.82664	0.534847	0.0812317	2.5895	0.400715	0.135897	4.30264	0.166459	0.121156	4.21149	0.153526	0.117734
Significance test	P<0.0001: ****; 0.0001<P<0.001: ***; 0.001<P<0.01: **; 0.01<P<0.05: *
PSNR
TTest	P Value	Significant?	Summary
Average vs. Low light SIM	1.31249e-77	Yes	****
Average vs. U-Net-SIM15	3.68131e-94	Yes	****
Average vs. scU-Net	2.81142e-98	Yes	****
Low light SIM vs. U-Net-SIM15	4.29079e-53	Yes	****
Low light SIM vs. scU-Net	6.66694e-57	Yes	****
U-Net-SIM15 vs. scU-Net	0.00175395	Yes	***
NRMSE
TTest
Average vs. Low light SIM	2.77591e-83	Yes	****
Average vs. U-Net-SIM15	3.41305e-74	Yes	****
Average vs. scU-Net	2.51401e-76	Yes	****
Low light SIM vs. U-Net-SIM15	1.52286e-40	Yes	****
Low light SIM vs. scU-Net	1.38123e-43	Yes	****
U-Net-SIM15 vs. scU-Net	1.25955e-10	Yes	****
SSIM
TTest
Average vs. Low light SIM	1.02334e-101	Yes	****
Average vs. U-Net-SIM15	1.07026e-131	Yes	****
Average vs. scU-Net	5.0958e-136	Yes	****
Low light SIM vs. U-Net-SIM15	3.43224e-75	Yes	****
Low light SIM vs. scU-Net	1.39783e-78	Yes	****
U-Net-SIM15 vs. scU-Net	0.0036568	Yes	**

## Sheet: Supp Table 4 - Mitochondria
Supp Table 4	Average			Low light SIM			U-Net-SIM15			scU-Net
	PSNR	NRMSE	SSIM	PSNR	NRMSE	SSIM	PSNR	NRMSE	SSIM	PSNR	NRMSE	SSIM
Sample-1	22.5878	0.543014	0.449244	22.6988	0.528249	0.549428	25.9927	0.372709	0.759089	26.7281	0.351849	0.749749
Sample-2	19.0691	0.76849	0.323747	17.8662	0.79564	0.408768	25.5324	0.341724	0.805645	27.1045	0.331228	0.805651
Sample-3	18.4711	0.764844	0.418056	21.7817	0.550694	0.651846	21.1016	0.712543	0.49101	22.5136	0.600296	0.663311
Sample-4	19.3825	0.770761	0.44556	23.8718	0.468848	0.651426	21.3852	0.604225	0.621224	20.6484	0.661076	0.591723
Sample-5	20.3379	0.587533	0.42458	21.5729	0.463206	0.631424	21.6496	0.467095	0.67205	24.1231	0.378251	0.811366
Sample-6	19.2277	0.689078	0.389685	21.2669	0.515423	0.603056	22.1301	0.424529	0.669446	22.4233	0.424101	0.713844
Sample-7	19.0816	0.65927	0.293767	19.4254	0.702178	0.412417	21.7796	0.47399	0.723279	22.0957	0.486041	0.674408
Sample-8	20.7009	0.673769	0.375264	20.5478	0.642733	0.451534	22.7022	0.489088	0.687298	22.7878	0.445062	0.620166
Sample-9	17.6604	0.786874	0.350205	21.7417	0.524863	0.590559	19.8543	0.601253	0.552295	20.2794	0.574112	0.582675
Sample-10	19.6159	0.72703	0.278254	21.6302	0.52646	0.506096	20.7297	0.580222	0.678022	19.5962	0.731668	0.51656
Sample-11	18.24	0.716724	0.25659	16.6108	0.855565	0.368289	22.1761	0.455944	0.667645	21.7017	0.51025	0.612491
Sample-12	20.9976	0.471149	0.403606	20.3114	0.535811	0.497774	25.011	0.284231	0.767736	24.5303	0.332271	0.701982
Sample-13	20.8658	0.648643	0.520712	25.2302	0.333163	0.739506	23.7527	0.429963	0.815145	23.4448	0.452036	0.712207
Sample-14	22.4517	0.590588	0.405711	19.2773	0.655753	0.412325	24.7533	0.342054	0.705548	24.0574	0.451196	0.649573
Sample-15	23.0698	0.507909	0.405892	19.8151	0.674343	0.395994	27.074	0.296885	0.767886	23.6828	0.497318	0.602546
Sample-16	21.1228	0.683706	0.337277	22.1836	0.577192	0.464951	27.8901	0.310276	0.776342	27.4719	0.293601	0.766787
Sample-17	20.5752	0.484379	0.384771	19.2051	0.528892	0.418371	22.588	0.373399	0.667374	25.3178	0.27592	0.724709
Sample-18	20.6041	0.720806	0.363071	21.1624	0.569851	0.432331	24.4825	0.393168	0.783574	26.2206	0.39263	0.756258
Sample-19	18.6546	0.652974	0.380262	18.062	0.560168	0.469518	21.5091	0.405241	0.643255	21.7555	0.392583	0.615665
Sample-20	21.2924	0.636102	0.335298	20.068	0.557985	0.422418	24.872	0.366984	0.72069	25.6175	0.313659	0.74258
Sample-21	20.9843	0.501305	0.459845	16.7641	0.69599	0.423622	21.8068	0.416944	0.67028	24.1765	0.308961	0.677679
Sample-22	20.852	0.629415	0.350126	17.2866	0.910623	0.375405	26.5072	0.323537	0.736888	26.5505	0.291607	0.777822
Sample-23	21.8643	0.577186	0.587724	24.6721	0.416927	0.727193	23.8104	0.4257	0.788002	23.0135	0.354824	0.830188
Sample-24	21.0596	0.744604	0.352547	19.559	0.840249	0.413632	26.0777	0.328218	0.783545	28.1573	0.301416	0.838452
Sample-25	20.4256	0.681054	0.368259	18.8233	0.584964	0.437116	24.9399	0.342371	0.705828	21.6834	0.500532	0.551296
Sample-26	20.1473	0.620343	0.340743	20.4957	0.554157	0.387103	23.6769	0.361327	0.689532	23.5874	0.378093	0.659015
Sample-27	19.9028	0.642593	0.326934	19.8608	0.571175	0.439682	24.8458	0.342946	0.723107	20.6467	0.564154	0.52206
Sample-28	23.017	0.466918	0.449625	21.7316	0.484017	0.569505	23.7781	0.416812	0.602761	23.9133	0.407111	0.594433
Sample-29	18.8128	0.752133	0.318216	19.4009	0.729422	0.455839	24.5869	0.372961	0.741065	22.0604	0.402658	0.717069
Sample-30	18.9965	0.410328	0.548069	17.1453	0.608376	0.465872	21.0878	0.345663	0.686731	24.6005	0.266598	0.736795
Sample-31	20.5553	0.614022	0.418247	22.367	0.431865	0.545267	23.4129	0.372327	0.679252	23.3915	0.377073	0.699328
Sample-32	20.1966	0.614169	0.357404	19.6499	0.651518	0.444289	24.516	0.373841	0.718761	24.675	0.325911	0.726633
Sample-33	22.0202	0.409983	0.546159	22.1279	0.422271	0.568129	24.378	0.331831	0.718881	25.8671	0.280112	0.731787
Sample-34	19.7992	0.602591	0.497178	25.5023	0.321908	0.803858	24.0048	0.362283	0.808113	23.3453	0.417658	0.724382
Sample-35	21.8651	0.456245	0.429344	20.0199	0.464865	0.472665	25.8962	0.278552	0.760372	23.7392	0.308104	0.730485
Sample-36	23.6162	0.466392	0.520377	22.6974	0.534392	0.601111	22.5641	0.532294	0.616353	21.8603	0.598438	0.586377
Sample-37	15.8988	1.04444	0.219566	13.7968	0.953627	0.312414	21.9817	0.478279	0.646315	22.2596	0.466124	0.633597
Sample-38	22.9507	0.42844	0.508617	20.9783	0.503645	0.530353	26.2008	0.283074	0.765405	26.5568	0.274199	0.758169
Sample-39	20.6195	0.559763	0.35792	21.7312	0.446704	0.517798	24.4753	0.318328	0.682281	22.8999	0.376061	0.629271
Sample-40	18.5118	0.865147	0.28818	19.1491	0.637572	0.351911	23.9821	0.437993	0.66636	24.2293	0.400157	0.69822
Sample-41	24.96	0.48925	0.447658	25.5435	0.414762	0.447011	28.6443	0.267028	0.803917	26.7315	0.344947	0.673723
Sample-42	17.8588	0.805115	0.327974	15.4845	0.791983	0.375471	21.2977	0.425542	0.699992	21.1283	0.411411	0.688587
Sample-43	18.2734	0.592974	0.376932	17.382	0.630863	0.448711	23.2273	0.394371	0.698373	24.5446	0.365068	0.708105
Sample-44	16.5139	0.779056	0.35933	24.5246	0.54735	0.660324	22.3133	0.455651	0.786186	24.3334	0.400347	0.829055
Sample-45	22.8558	0.422866	0.534311	19.6263	0.620445	0.490962	21.8779	0.466046	0.56009	24.7944	0.328083	0.716876
Sample-46	20.941	0.478858	0.433279	19.0404	0.587371	0.478333	23.7066	0.34238	0.653053	22.6508	0.390334	0.679701
Sample-47	16.9262	0.873287	0.188102	15.316	1.03269	0.278915	22.4043	0.439795	0.700626	21.3637	0.454422	0.622806
Sample-48	17.9134	0.835307	0.229638	18.7694	0.826938	0.355286	22.3418	0.446137	0.581855	24.3641	0.406241	0.713445
Sample-49	19.8813	0.764423	0.317175	16.675	1.04483	0.325677	25.7797	0.472049	0.744871	26.5227	0.380301	0.771804
Sample-50	22.1347	0.824829	0.320132	20.9653	0.809278	0.524974	24.6821	0.455567	0.688544	23.5527	0.51267	0.616648
Sample-51	21.8939	0.552878	0.50871	22.2227	0.486932	0.59057	23.04	0.441277	0.644805	24.1659	0.399425	0.71506
Sample-52	23.1815	0.400745	0.565026	21.9024	0.4696	0.565262	26.2842	0.255242	0.822505	25.373	0.320417	0.732118
Sample-53	22.2274	0.482608	0.551281	23.5832	0.441548	0.62612	24.3672	0.392543	0.668605	25.0093	0.371877	0.636534
Sample-54	17.4313	0.812734	0.318498	17.2289	0.720229	0.430885	23.1689	0.37883	0.72675	21.6303	0.423532	0.62222
Sample-55	15.6579	0.810244	0.362065	22.6285	0.517661	0.648098	19.5985	0.517661	0.7656	21.074	0.484811	0.780742
Sample-56	20.8342	0.539824	0.421469	18.4739	0.665056	0.422624	24.0178	0.303561	0.751291	25.2847	0.296184	0.763961
Sample-57	19.748	0.604333	0.398869	19.818	0.688173	0.457182	21.6485	0.484359	0.619036	24.3581	0.369171	0.683943
Sample-58	20.3281	0.516202	0.470774	21.6456	0.43894	0.579126	23.2078	0.322982	0.74062	23.0544	0.336285	0.751436
Sample-59	20.6222	0.451882	0.515996	21.1014	0.435067	0.611708	22.8934	0.341809	0.694879	24.2423	0.294682	0.797201
Sample-60	20.7256	0.503063	0.567047	20.1441	0.595054	0.587319	24.7605	0.313103	0.761765	24.3509	0.306251	0.737858
Sample-61	22.2374	0.540717	0.412403	19.477	0.690288	0.424922	25.4123	0.318338	0.754029	21.0522	0.47838	0.555016
Average	20.3156	0.627081	0.400218	20.322	0.603055	0.495906	23.6749	0.400083	0.705439	23.7524	0.402783	0.692363
STD	1.94681	0.142242	0.0922188	2.535	0.159589	0.110877	1.91958	0.0900128	0.0691991	1.94403	0.0991946	0.0774922
Significance test		P<0.0001: ****; 0.0001<P<0.001: ***; 0.001<P<0.01: **; 0.01<P<0.05: *
PSNR
TTest		P Value	Significant?	Summary
Average vs. Low light SIM		0.984074	NO	NA
Average vs. U-Net-SIM15		6.93614e-23	Yes	****
Average vs. scU-Net		3.74045e-19	Yes	****
Low light SIM vs. U-Net-SIM15		1.95416e-12	Yes	****
Low light SIM vs. scU-Net		3.08734e-12	Yes	****
U-Net-SIM15 vs. scU-Net		0.718978	NO	NA
NRMSE
TTest
Average vs. Low light SIM		0.199223	NO	NA
Average vs. U-Net-SIM15		4.51188e-21	Yes	****
Average vs. scU-Net		9.58005e-20	Yes	****
Low light SIM vs. U-Net-SIM15		7.87173e-13	Yes	****
Low light SIM vs. scU-Net		7.27288e-12	Yes	****
U-Net-SIM15 vs. scU-Net		0.778515	NO	NA
SSIM
TTest
Average vs. Low light SIM		1.96531e-12	Yes	****
Average vs. U-Net-SIM15		2.02119e-30	Yes	****
Average vs. scU-Net		3.00899e-30	Yes	****
Low light SIM vs. U-Net-SIM15		9.93873e-19	Yes	****
Low light SIM vs. scU-Net		2.60384e-18	Yes	****
U-Net-SIM15 vs. scU-Net		0.199395	NO	NA

[truncated: 2 more sheets: Supp Table 4 -RSP-RSE, Supp Tabel 5]
